# Supplementary material for: (Z)-Ethyl 3-(2,4-difluoro­anilino)-2-(4-methoxy­phen­yl)acrylate
Source: Acta Crystallogr Sect E Struct Rep Online. 2008 Nov 20;64(Pt 12):o2371. doi: 10.1107/S1600536808036982 (PMC2959944; doi:10.1107/S1600536808036982)
Supplement: Supplementary file 2 [file e-64-o2371-Isup2.hkl]

# 
# h,k,l, Fc-squared, Fo-squared, sigma(Fo-squared) and status flag 
# 
data_I
_shelx_title ' X in P2(1)/c' 
_shelx_refln_list_code          4 
_shelx_F_calc_maximum      197.28 
_exptl_crystal_F_000       696.00 
_reflns_d_resolution_high  0.8332 
 
loop_ 
 _symmetry_equiv_pos_as_xyz 
 'x, y, z' 
 '-x, y+1/2, -z+1/2' 
 '-x, -y, -z' 
 'x, -y-1/2, z-1/2' 
 
_cell_length_a    17.2950 
_cell_length_b     7.2940 
_cell_length_c    14.2330 
_cell_angle_alpha  90.000 
_cell_angle_beta  113.730 
_cell_angle_gamma  90.000 
 
_shelx_F_squared_multiplier     1.000 
 
loop_ 
 _refln_index_h 
 _refln_index_k 
 _refln_index_l 
 _refln_F_squared_calc 
 _refln_F_squared_meas 
 _refln_F_squared_sigma 
 _refln_observed_status 
   1   0   0     4803.62     4194.10     35.23 o 
   2   0   0      442.57      388.86      3.22 o 
   3   0   0      881.34      851.31      5.76 o 
   4   0   0      550.43      502.18      5.17 o 
   5   0   0        1.07        0.09      1.14 o 
   6   0   0      467.81      435.93      8.68 o 
   7   0   0        0.25        3.20      1.26 o 
   8   0   0      247.06      227.78      5.19 o 
   9   0   0      743.19      627.73      9.04 o 
  10   0   0      123.73      101.28      5.35 o 
  11   0   0      173.67      152.21      5.56 o 
  12   0   0       68.00       70.65      5.65 o 
  13   0   0      136.61      153.14      7.33 o 
  14   0   0       18.16       22.50      4.43 o 
  15   0   0       61.11       61.80      6.36 o 
  16   0   0        3.13       -1.00      3.99 o 
  17   0   0        9.78       12.39      4.24 o 
  18   0   0        0.49       -1.98      7.90 o 
  19   0   0       33.02       35.60      7.00 o 
   1   1   0     1192.50     1174.12      6.08 o 
   2   1   0     1568.31     1502.11      8.33 o 
   3   1   0     1249.36     1218.78     17.96 o 
   4   1   0       95.91       97.55      2.52 o 
   5   1   0       19.83       19.36      1.40 o 
   6   1   0        8.28        3.73      1.34 o 
   7   1   0      748.97      786.17      8.92 o 
   8   1   0      293.69      282.85      5.96 o 
   9   1   0      120.59      114.69      4.35 o 
  10   1   0       78.04       68.17      3.66 o 
  11   1   0       74.64       83.40      4.45 o 
  12   1   0       78.06       80.13      7.08 o 
  13   1   0     2027.49     2003.86     63.87 o 
  14   1   0      178.41      170.02      7.60 o 
  15   1   0      352.54      360.48     14.79 o 
  16   1   0        3.37        3.42      3.82 o 
  17   1   0       52.12       62.06      5.64 o 
  18   1   0       10.30       15.43      4.71 o 
   0   2   0     1991.55     1838.50     14.62 o 
   1   2   0     1933.87     1825.66     10.46 o 
   2   2   0    17474.04    16956.97    152.39 o 
   3   2   0        4.61        5.94      1.47 o 
   4   2   0     3198.31     3074.57     26.91 o 
   5   2   0       79.08       86.99      3.02 o 
   6   2   0       43.95       51.23      2.59 o 
   7   2   0      379.72      377.72      6.67 o 
   8   2   0       13.72       11.08      2.18 o 
   9   2   0      142.86      161.32     11.17 o 
  10   2   0       46.20       37.57      5.46 o 
  11   2   0      238.50      225.21      6.98 o 
  12   2   0       27.26       28.57      4.42 o 
  13   2   0       51.64       58.21      5.17 o 
  14   2   0       75.94       90.75      5.67 o 
  15   2   0        8.79       11.81      3.56 o 
  16   2   0       28.27       41.09      4.87 o 
  17   2   0       28.21       21.32      4.58 o 
  18   2   0        7.49       14.80     10.27 o 
   1   3   0      421.82      419.95      6.19 o 
   2   3   0       56.03       65.32      2.77 o 
   3   3   0       44.12       50.88      2.76 o 
   4   3   0       72.81       91.12      3.35 o 
   5   3   0        0.51        4.43      1.57 o 
   6   3   0      203.59      201.35      5.29 o 
   7   3   0     1490.88     1470.54     14.40 o 
   8   3   0       51.75       43.00      3.50 o 
   9   3   0      537.68      541.54      9.92 o 
  10   3   0        2.20        0.06      2.76 o 
  11   3   0      962.89      950.72     14.36 o 
  12   3   0      410.37      429.85     24.47 o 
  13   3   0      374.22      380.02     10.52 o 
  14   3   0       33.77       30.05      4.05 o 
  15   3   0       94.07       95.58      8.46 o 
  16   3   0        3.62        5.16      3.57 o 
  17   3   0        0.74       -0.99      3.95 o 
   0   4   0       24.60       20.50      3.36 o 
   1   4   0        0.03        0.84      1.66 o 
   2   4   0       22.86       23.82      2.72 o 
   3   4   0     1418.00     1369.95     15.70 o 
   4   4   0       36.24       39.75      3.69 o 
   5   4   0       69.56       78.30     11.85 o 
   6   4   0      827.49      817.92     15.84 o 
   7   4   0      134.05      139.35      5.63 o 
   8   4   0      183.38      199.14     10.09 o 
   9   4   0       97.64      107.79      5.14 o 
  10   4   0        1.92        0.04      3.55 o 
  11   4   0       24.30       28.18      8.81 o 
  12   4   0      175.96      159.94      7.58 o 
  13   4   0       23.89       20.00      6.50 o 
  14   4   0        0.84        4.14      3.36 o 
  15   4   0       43.26       48.41      5.31 o 
  16   4   0        1.08       -1.10      4.38 o 
   1   5   0       10.49        9.61      3.25 o 
   2   5   0      345.20      353.28      7.99 o 
   3   5   0        0.04        2.42      2.43 o 
   4   5   0        2.15        2.12      3.03 o 
   5   5   0       12.17       11.10      3.23 o 
   6   5   0        0.00       -0.82      3.28 o 
   7   5   0        5.61        1.46      6.53 o 
   8   5   0       77.58       74.23      5.03 o 
   9   5   0      164.69      150.99      6.78 o 
  10   5   0      126.37      135.18      6.99 o 
  11   5   0       87.67       80.01      6.35 o 
  12   5   0       38.72       36.77      4.85 o 
  13   5   0       15.51       17.47      7.27 o 
  14   5   0        1.11       -0.60      3.90 o 
  15   5   0       16.37       20.57      4.89 o 
   0   6   0       22.81       17.24      4.46 o 
   1   6   0        5.41        6.19      2.93 o 
   2   6   0       32.32       34.43      4.23 o 
   3   6   0       20.44       20.70      3.66 o 
   4   6   0      224.21      225.34     14.48 o 
   5   6   0        8.43       10.01      3.33 o 
   6   6   0       10.69        8.34      3.71 o 
   7   6   0        5.33        4.93      3.44 o 
   8   6   0        6.54        2.29      3.50 o 
   9   6   0        0.43       -0.86      3.45 o 
  10   6   0        3.96        4.23      4.96 o 
  11   6   0        1.14        6.04      3.68 o 
  12   6   0        9.65        5.48      4.53 o 
  13   6   0        6.45        4.35      4.07 o 
   1   7   0        1.67        2.88      3.37 o 
   2   7   0        2.30        6.22      6.31 o 
   3   7   0        7.17        7.82      3.45 o 
   4   7   0       32.19       32.42      6.80 o 
   5   7   0       11.93       14.74      3.61 o 
   6   7   0       10.73       10.83      4.15 o 
   7   7   0       12.46       12.57      3.95 o 
   8   7   0       19.69       20.74      4.95 o 
   9   7   0       11.74        7.41      5.10 o 
  10   7   0        1.78        3.94      5.45 o 
  11   7   0        0.15        3.93      4.40 o 
   0   8   0       15.30       11.29      6.67 o 
   1   8   0        7.14        8.44      6.47 o 
   2   8   0        0.81       -1.20      4.79 o 
   3   8   0       13.61        9.02      5.18 o 
   4   8   0       15.31       21.44      4.70 o 
   5   8   0        1.93       -1.28      5.12 o 
   6   8   0        0.91        5.54      3.91 o 
   7   8   0        0.00        3.39      3.88 o 
 -19   1   1       10.84       14.87      6.22 o 
 -18   1   1        7.66        1.10      6.78 o 
 -17   1   1       36.76       38.07      8.10 o 
 -16   1   1        2.41       13.55      5.12 o 
 -15   1   1      449.44      433.20     15.58 o 
 -14   1   1       34.26       27.82      5.67 o 
 -13   1   1       51.01       50.69      5.95 o 
 -12   1   1       17.26       21.04      4.24 o 
 -11   1   1        0.14       -0.83      3.30 o 
 -10   1   1      440.06      431.85     11.39 o 
  -9   1   1       31.82       38.62      3.75 o 
  -8   1   1        0.34        0.83      2.20 o 
  -7   1   1      759.21      793.51     12.29 o 
  -6   1   1      994.49     1016.49     12.86 o 
  -5   1   1        1.69        3.08      1.60 o 
  -4   1   1        2.25        5.34      1.38 o 
  -3   1   1     3058.61     2639.54     66.18 o 
  -2   1   1      112.89      112.76      3.04 o 
  -1   1   1      151.74      143.61      3.16 o 
   0   1   1      732.56      735.58      6.90 o 
   1   1   1     6185.18     6370.00     96.89 o 
   2   1   1     2372.23     2264.78     14.54 o 
   3   1   1      116.18      110.82      3.70 o 
   4   1   1      547.51      502.61      8.23 o 
   5   1   1      183.97      176.53      5.47 o 
   6   1   1      345.45      371.28      8.41 o 
   7   1   1      373.67      356.87      8.96 o 
   8   1   1      702.17      764.35     13.87 o 
   9   1   1       95.88       84.96      5.57 o 
  10   1   1      274.40      247.07      9.39 o 
  11   1   1       26.09       21.98      4.79 o 
  12   1   1     2086.01     2095.32     29.64 o 
  13   1   1        7.78       -1.72      6.89 o 
  14   1   1       16.47       13.28      6.22 o 
  15   1   1      288.79      316.34     14.73 o 
  16   1   1        3.24       -1.27      5.07 o 
  17   1   1       20.76       35.15      6.56 o 
  18   1   1       18.45       14.87      7.16 o 
 -18   2   1        1.34       -1.45      5.78 o 
 -17   2   1       11.28       13.66      5.67 o 
 -16   2   1       12.07        9.20      6.39 o 
 -15   2   1      100.18      101.03      8.87 o 
 -14   2   1       12.33       12.72      5.45 o 
 -13   2   1      407.24      389.00     13.53 o 
 -11   2   1      135.96      128.81      7.39 o 
 -10   2   1        2.70        0.83      2.97 o 
  -9   2   1      164.42      188.56      7.39 o 
  -8   2   1      436.83      479.97     11.12 o 
  -7   2   1       54.66       37.75      3.75 o 
  -6   2   1       17.45       21.76      2.70 o 
  -5   2   1      291.84      280.26      7.14 o 
  -4   2   1      175.92      177.53      5.36 o 
  -3   2   1     3968.51     3994.74     23.77 o 
  -2   2   1      148.37      164.44      4.86 o 
  -1   2   1      833.65      800.87      9.80 o 
   0   2   1    38918.02    44247.54    376.12 o 
   1   2   1     9187.80     9231.60    150.17 o 
   2   2   1        2.21        1.71      2.31 o 
   3   2   1     1242.25     1195.39     13.43 o 
   4   2   1       84.61       85.97      4.30 o 
   5   2   1      360.07      339.05      8.19 o 
   6   2   1       89.37       90.87      5.07 o 
   7   2   1      678.91      742.98     13.70 o 
   8   2   1      309.05      314.23      9.67 o 
   9   2   1       35.02       30.52      4.85 o 
  10   2   1       32.80       32.45      5.01 o 
  11   2   1       56.28       59.02      5.84 o 
  12   2   1      100.18      109.74      8.54 o 
  13   2   1       30.67       25.40      6.45 o 
  14   2   1      100.47       96.01      9.20 o 
  15   2   1       20.67       29.09      6.28 o 
  16   2   1       27.59       18.90      7.49 o 
  17   2   1        4.96       -1.82      7.27 o 
 -18   3   1        0.38        0.00      5.84 o 
 -17   3   1        0.00        3.30      5.78 o 
 -16   3   1        1.72        8.26      5.73 o 
 -15   3   1       22.43       24.79      6.17 o 
 -14   3   1       31.35       39.22      7.00 o 
 -13   3   1     1232.26     1229.93     24.55 o 
 -12   3   1        0.07        3.03      4.74 o 
 -11   3   1       55.70       45.57      5.62 o 
 -10   3   1        0.60        0.66      3.30 o 
  -9   3   1      227.00      253.26      9.77 o 
  -8   3   1      286.48      298.67      9.50 o 
  -7   3   1       16.95        0.22      3.09 o 
  -6   3   1       37.02       42.59      4.24 o 
  -5   3   1      939.46      799.03     13.53 o 
  -4   3   1       53.53       60.52      4.13 o 
  -3   3   1      419.00      454.55      9.41 o 
  -2   3   1       51.15       46.74      3.58 o 
  -1   3   1       12.20       10.36      2.42 o 
   0   3   1     1086.03     1042.87     13.70 o 
   1   3   1      479.18      472.21      9.54 o 
   2   3   1      195.68      204.87      6.57 o 
   3   3   1      346.85      355.95      8.80 o 
   4   3   1      247.24      265.03      7.90 o 
   5   3   1      521.16      540.42     11.52 o 
   6   3   1      379.73      391.67     10.45 o 
   7   3   1      260.17      266.57      9.39 o 
   8   3   1       59.30       45.74      5.13 o 
   9   3   1      219.68      231.58      9.66 o 
  10   3   1      744.84      800.30     18.28 o 
  11   3   1      180.85      199.37     10.31 o 
  12   3   1      361.13      397.99     14.58 o 
  13   3   1      162.32      149.53     10.48 o 
  14   3   1        0.08       -1.35      5.40 o 
  15   3   1       30.18       28.32      6.94 o 
  16   3   1        1.56       -1.49      5.95 o 
  17   3   1        6.11       10.14      6.66 o 
 -17   4   1        2.15        3.58      5.84 o 
 -16   4   1       26.72       31.12      7.60 o 
 -15   4   1       21.33       13.99      7.00 o 
 -14   4   1       47.48       44.46      7.05 o 
 -13   4   1       48.67       45.90      7.66 o 
 -12   4   1        9.73       13.00      5.01 o 
 -11   4   1      162.04      208.33     10.20 o 
 -10   4   1        3.00       -1.12      4.46 o 
  -9   4   1       23.04       23.69      4.90 o 
  -8   4   1       65.11       65.41      5.84 o 
  -7   4   1       15.51       13.00      4.08 o 
  -6   4   1       19.69       26.39      3.91 o 
  -5   4   1       54.73       66.19      4.85 o 
  -4   4   1        6.18        4.02      2.86 o 
  -3   4   1       61.89       53.13      4.79 o 
  -2   4   1        1.52       -0.70      2.81 o 
  -1   4   1      132.90      136.96      6.18 o 
   0   4   1        0.23       -0.67      2.70 o 
   1   4   1        8.15       13.55      3.69 o 
   2   4   1     2597.42     2603.95     26.45 o 
   3   4   1       95.18       84.02      5.95 o 
   4   4   1      158.94      128.25      7.17 o 
   5   4   1      345.61      382.45     11.27 o 
   6   4   1      174.57      152.14      7.78 o 
   7   4   1      130.70      131.17      7.50 o 
   8   4   1       17.17       16.58      4.57 o 
   9   4   1      193.57      190.08      9.71 o 
  10   4   1        8.94        9.36      5.12 o 
  11   4   1        5.42        1.65      5.29 o 
  12   4   1        6.42        1.82      5.34 o 
  13   4   1       31.24       24.13      6.17 o 
  14   4   1        0.57        0.50      5.29 o 
  15   4   1        8.82        8.87      6.33 o 
  16   4   1        0.56       -1.47      5.89 o 
 -16   5   1        2.87        4.85      6.22 o 
 -15   5   1       13.10       15.97      6.06 o 
 -14   5   1       18.64       15.04      6.78 o 
 -13   5   1       58.27       49.37      9.26 o 
 -12   5   1      139.60      124.53     10.80 o 
 -11   5   1      612.98      658.50     19.68 o 
 -10   5   1       87.57      100.63      8.54 o 
  -9   5   1       69.71       75.17      7.05 o 
  -8   5   1        4.46        0.39      4.41 o 
  -7   5   1        0.65        3.53      3.41 o 
  -6   5   1       49.81       48.49      5.73 o 
  -5   5   1        1.85       -0.66      3.86 o 
  -4   5   1       61.50       68.39      5.84 o 
  -3   5   1        0.16        1.21      3.47 o 
  -2   5   1       18.07       15.53      4.13 o 
  -1   5   1       19.32       15.42      4.19 o 
   0   5   1        7.64        9.47      3.36 o 
   1   5   1      102.20       85.61      6.34 o 
   2   5   1       32.35       38.40      5.12 o 
   3   5   1       89.82       84.72      6.23 o 
   4   5   1      427.42      422.13     13.21 o 
   5   5   1       86.84      102.41      7.00 o 
   6   5   1        0.25        8.15      3.69 o 
   7   5   1       15.28       11.95      5.12 o 
   8   5   1       20.61       16.64      5.67 o 
   9   5   1      253.15      253.63     11.97 o 
  10   5   1       11.43        9.80      5.07 o 
  11   5   1       15.11        6.17      5.84 o 
  12   5   1        1.38       -1.39      5.56 o 
  13   5   1        2.04       -1.32      5.29 o 
  14   5   1        0.06        4.57      5.51 o 
  15   5   1        0.35        1.21      5.84 o 
 -14   6   1        0.08        0.00      5.89 o 
 -13   6   1        0.95        3.41      6.39 o 
 -12   6   1      110.98      123.90     10.31 o 
 -11   6   1       14.17       20.93      7.71 o 
 -10   6   1       14.85       22.36      6.00 o 
  -9   6   1        9.35        9.69      5.51 o 
  -8   6   1       23.78       25.67      6.28 o 
  -7   6   1       48.85       48.76      7.05 o 
  -6   6   1      104.76      120.55      8.71 o 
  -5   6   1       73.46       76.71      7.27 o 
  -4   6   1      120.55      118.19      8.82 o 
  -3   6   1        1.08       -1.12      4.46 o 
  -2   6   1        0.07       -0.77      3.36 o 
  -1   6   1       30.94       33.55      4.96 o 
   0   6   1        1.92       -1.13      4.52 o 
   1   6   1        0.02       -1.07      4.30 o 
   2   6   1       20.07       20.00      5.34 o 
   3   6   1      504.49      506.99     15.59 o 
   4   6   1       58.22       69.21      7.27 o 
   5   6   1        6.83        8.59      5.18 o 
   6   6   1       41.56       35.21      7.05 o 
   7   6   1        4.20        7.55      5.29 o 
   8   6   1       47.38       50.03      7.44 o 
   9   6   1       29.13       21.37      6.56 o 
  10   6   1        1.07        4.63      5.78 o 
  11   6   1        0.46       17.24      5.18 o 
  12   6   1        2.24       -1.42      5.67 o 
  13   6   1        0.68        6.61      5.45 o 
 -11   7   1       73.58       79.90     10.03 o 
 -10   7   1       30.75       28.70      7.11 o 
  -9   7   1        0.35       -1.53      6.11 o 
  -8   7   1        1.60        2.59      5.51 o 
  -7   7   1        8.44        7.05      5.67 o 
  -6   7   1        0.39       10.74      4.85 o 
  -5   7   1       14.88       15.64      5.89 o 
  -4   7   1       76.63       60.84      8.32 o 
  -3   7   1        9.94       14.60      5.07 o 
  -2   7   1       19.39       15.81      5.73 o 
  -1   7   1        0.98        1.82      4.74 o 
   0   7   1        0.00        1.38      4.63 o 
   1   7   1       21.83       21.70      5.40 o 
   2   7   1        1.74        6.83      4.24 o 
   3   7   1        0.87       -1.32      5.29 o 
   4   7   1       34.00       21.82      6.83 o 
   5   7   1       18.05       15.09      5.73 o 
   6   7   1        8.14        6.55      5.78 o 
   7   7   1        7.34       17.19      5.62 o 
   8   7   1        9.24       24.84      6.44 o 
   9   7   1       59.39       67.55      8.60 o 
  10   7   1        5.59        5.29      5.84 o 
  -8   8   1        0.82       -1.62      6.50 o 
  -7   8   1        0.37       -1.35      5.40 o 
  -6   8   1        2.75        8.65      5.40 o 
  -5   8   1        3.09       16.36      6.28 o 
  -4   8   1      100.67      101.29     10.75 o 
  -3   8   1       11.38       23.47      6.17 o 
  -2   8   1        0.17       -1.34      5.34 o 
  -1   8   1       10.19        9.14      6.44 o 
   0   8   1        3.77        7.55      5.34 o 
   1   8   1        0.15       10.30      5.78 o 
   2   8   1       55.16       61.71      8.76 o 
   3   8   1        7.09        3.86      5.29 o 
   4   8   1       25.76       27.05      7.55 o 
   5   8   1        8.06        6.33      6.72 o 
   6   8   1        2.72       -1.72      6.89 o 
   7   8   1        5.18        6.66      6.28 o 
 -19   0   2       20.11       24.02      6.39 o 
 -18   0   2       37.53       24.85      7.16 o 
 -17   0   2       13.25       12.17      6.78 o 
 -16   0   2       31.29       33.05      6.61 o 
 -15   0   2       75.03       77.76      7.11 o 
 -14   0   2       31.92       18.29      5.01 o 
 -13   0   2      264.73      242.63     10.27 o 
 -12   0   2      173.71      161.45      8.11 o 
 -11   0   2        1.18        2.75      3.08 o 
 -10   0   2      268.66      320.87      9.55 o 
  -9   0   2      735.77      807.82     13.77 o 
  -8   0   2     2696.61     2745.08     23.62 o 
  -7   0   2     2039.72     2095.90     19.10 o 
  -6   0   2       22.75       32.84      2.70 o 
  -5   0   2    13942.85    12129.89    174.87 o 
  -4   0   2        4.43        3.03      1.49 o 
  -3   0   2    24148.41    20968.71    207.58 o 
  -2   0   2     5297.52     4946.67     79.00 o 
  -1   0   2    10507.88    10909.89    119.85 o 
   0   0   2     2302.15     2300.38     51.41 o 
   1   0   2        8.38       11.85      1.32 o 
   2   0   2      174.55      188.07      4.37 o 
   3   0   2      564.39      610.40      8.58 o 
   4   0   2      661.62      597.09      9.36 o 
   5   0   2      121.64      112.28      4.69 o 
   6   0   2      308.55      302.67      7.85 o 
   7   0   2     1179.86     1122.87     16.13 o 
   8   0   2      865.97      870.46     15.11 o 
   9   0   2      240.07      238.47      9.00 o 
  10   0   2      218.39      219.51      9.10 o 
  11   0   2        1.34       -1.01      4.02 o 
  12   0   2       15.40       19.72      7.22 o 
  13   0   2      863.47      978.32     22.33 o 
  14   0   2      602.20      616.55     18.80 o 
  15   0   2       24.82       17.90      6.61 o 
  16   0   2       20.76       13.66      7.55 o 
  17   0   2        6.54       -1.53      6.11 o 
 -19   1   2        3.47       -1.58      6.33 o 
 -18   1   2       39.96       46.99      7.00 o 
 -17   1   2       17.28       16.25      5.45 o 
 -16   1   2       60.35       47.11      6.94 o 
 -15   1   2       10.70        5.40      4.24 o 
 -14   1   2       56.18       71.74      6.72 o 
 -13   1   2        9.64        7.60      4.13 o 
 -12   1   2      312.90      302.39     10.66 o 
 -11   1   2       57.96       67.56      5.13 o 
 -10   1   2       54.73       47.39      4.63 o 
  -9   1   2       13.79       20.99      3.47 o 
  -8   1   2     5797.34     5806.51    147.73 o 
  -7   1   2     1080.43     1045.31     13.80 o 
  -6   1   2     3389.63     3526.82     23.91 o 
  -5   1   2     1370.63     1307.95     13.32 o 
  -4   1   2        4.47        2.31      1.43 o 
  -3   1   2      373.74      332.33      5.73 o 
  -2   1   2        2.16        2.70      1.21 o 
  -1   1   2     2683.35     2307.77     57.95 o 
   0   1   2     5659.64     5463.96     94.72 o 
   1   1   2    10476.49    11099.22    148.83 o 
   2   1   2       59.76       64.86      2.98 o 
   3   1   2     1529.86     1552.79     14.43 o 
   4   1   2      417.68      378.75      7.82 o 
   5   1   2      190.41      204.60      6.24 o 
   6   1   2       54.71       53.24      4.19 o 
   7   1   2        0.58        5.62      2.75 o 
   8   1   2      423.46      376.15     10.62 o 
   9   1   2       47.93       45.02      4.63 o 
  10   1   2       22.39       20.27      5.01 o 
  11   1   2      194.44      188.21     10.26 o 
  12   1   2     3682.52     3817.55     40.23 o 
  13   1   2      285.08      296.78     13.69 o 
  14   1   2      116.59      109.30      9.54 o 
  15   1   2        3.60        5.89      4.79 o 
  16   1   2        6.73        4.24      5.29 o 
  17   1   2        0.00       -1.47      5.89 o 
 -19   2   2       23.40       26.77      7.22 o 
 -18   2   2        1.58        3.86      5.45 o 
 -17   2   2        0.18       -0.50      5.40 o 
 -16   2   2        3.84       -1.32      5.29 o 
 -15   2   2       45.84       30.80      6.17 o 
 -14   2   2        1.04       10.36      3.58 o 
 -13   2   2       34.57       28.48      5.67 o 
 -12   2   2       53.95       47.33      5.73 o 
 -11   2   2      138.41      143.87      7.78 o 
 -10   2   2      250.18      216.96      8.50 o 
  -9   2   2      892.88      874.75     15.56 o 
  -8   2   2       30.15       31.35      3.69 o 
  -7   2   2      124.58       94.11      4.69 o 
  -6   2   2      133.04      127.73      5.24 o 
  -5   2   2       55.19       39.69      2.98 o 
  -4   2   2      146.43      151.93      5.02 o 
  -3   2   2     7312.57     7032.83    136.15 o 
  -2   2   2     1259.55     1182.35     12.56 o 
  -1   2   2    31444.45    35075.08    334.70 o 
   0   2   2     1129.60     1131.36     12.31 o 
   1   2   2     6621.01     6200.46    126.39 o 
   2   2   2      374.47      375.84      7.70 o 
   3   2   2      388.92      370.57      7.98 o 
   4   2   2      812.24      861.83     12.91 o 
   5   2   2     2332.81     2479.05     23.15 o 
   6   2   2      941.37      866.10     14.52 o 
   7   2   2      168.16      168.44      7.12 o 
   8   2   2      187.88      169.39      7.67 o 
   9   2   2       27.82       16.03      4.52 o 
  10   2   2        0.20       -1.02      4.08 o 
  11   2   2      175.97      174.39      9.60 o 
  12   2   2       35.16       28.98      6.39 o 
  13   2   2       27.83       19.01      6.67 o 
  14   2   2        0.37       11.29      5.12 o 
  15   2   2        0.01        0.00      5.12 o 
  16   2   2       19.42       13.77      6.89 o 
  17   2   2       10.03        4.74      7.00 o 
 -18   3   2       24.16       27.87      7.11 o 
 -17   3   2        0.12        1.60      5.18 o 
 -16   3   2        3.22       -1.36      5.45 o 
 -15   3   2      162.96      154.55     10.81 o 
 -14   3   2      653.10      629.26     18.20 o 
 -13   3   2      104.30      125.67      8.60 o 
 -12   3   2      251.71      267.90     11.09 o 
 -11   3   2       49.58       52.18      5.95 o 
 -10   3   2      538.11      561.77     14.44 o 
  -9   3   2      130.07      148.23      7.61 o 
  -8   3   2      141.03      157.63      7.28 o 
  -7   3   2        1.29       -0.73      2.92 o 
  -6   3   2      203.53      186.03      7.07 o 
  -5   3   2       14.85       12.23      2.81 o 
  -4   3   2      114.31      115.72      5.30 o 
  -3   3   2      857.81      834.24     12.92 o 
  -2   3   2        5.30        6.94      2.59 o 
  -1   3   2      645.07      642.13     11.11 o 
   0   3   2      203.91      202.69      6.57 o 
   1   3   2       66.13       64.44      4.30 o 
   2   3   2       15.88       24.07      3.09 o 
   3   3   2      592.07      607.09     11.76 o 
   4   3   2      783.61      802.11     14.11 o 
   5   3   2       24.54       24.79      3.42 o 
   6   3   2      144.08      170.32      7.45 o 
   7   3   2       60.89       56.87      5.24 o 
   8   3   2      359.71      369.03     11.77 o 
   9   3   2       17.09       18.12      4.41 o 
  10   3   2      176.35      155.08      9.27 o 
  11   3   2       25.29       21.76      5.84 o 
  12   3   2       45.81       38.95      6.56 o 
  13   3   2       17.96       17.13      6.45 o 
  14   3   2      219.97      229.05     12.68 o 
  15   3   2       87.82      107.73      9.64 o 
  16   3   2        0.07       -1.64      6.55 o 
 -17   4   2       40.02       45.29      7.93 o 
 -16   4   2        0.11        0.00      4.96 o 
 -15   4   2       26.22       28.81      6.28 o 
 -14   4   2       46.00       38.18      7.16 o 
 -13   4   2       73.66       75.11      7.71 o 
 -12   4   2       46.53       50.36      6.83 o 
 -11   4   2       52.98       58.74      6.39 o 
 -10   4   2       62.28       74.72      6.23 o 
  -9   4   2       86.44       76.12      6.56 o 
  -8   4   2       18.91       23.30      4.35 o 
  -7   4   2      169.70      146.23      7.61 o 
  -6   4   2       22.90       23.69      3.80 o 
  -5   4   2      663.43      653.35     13.75 o 
  -4   4   2       28.04       25.84      3.97 o 
  -3   4   2      140.54      143.58      6.73 o 
  -2   4   2        2.09        4.30      3.14 o 
  -1   4   2      165.27      152.94      6.62 o 
   0   4   2     1124.53     1099.67     17.16 o 
   1   4   2     5263.74     5256.45     37.72 o 
   2   4   2      605.63      579.45     13.19 o 
   3   4   2      778.15      829.50     15.87 o 
   4   4   2      596.42      598.47     13.84 o 
   5   4   2      292.96      267.49      9.83 o 
   6   4   2       18.56       10.58      4.52 o 
   7   4   2        1.74        5.95      3.64 o 
   8   4   2       44.92       50.80      6.01 o 
   9   4   2       63.46       52.96      6.34 o 
  10   4   2       72.71       75.17      7.05 o 
  11   4   2        4.38        3.08      5.40 o 
  12   4   2        6.24        7.05      5.34 o 
  13   4   2        1.93        2.53      5.78 o 
  14   4   2        2.59       -0.55      6.06 o 
  15   4   2        1.56       -1.64      6.55 o 
 -16   5   2        3.07        2.97      5.78 o 
 -15   5   2        8.21        7.82      6.78 o 
 -14   5   2        3.67       11.02      6.50 o 
 -13   5   2      111.05      104.12     10.25 o 
 -12   5   2      395.29      400.86     16.29 o 
 -11   5   2      266.42      264.34     12.52 o 
 -10   5   2        7.17       17.30      5.07 o 
  -9   5   2       22.43       11.29      5.12 o 
  -8   5   2       13.77       23.30      4.68 o 
  -7   5   2        0.34       -1.05      4.19 o 
  -6   5   2        0.09       -1.05      4.19 o 
  -5   5   2      147.99      136.98      8.11 o 
  -4   5   2      150.48      151.33      8.27 o 
  -3   5   2      235.91      244.59      9.49 o 
  -2   5   2        0.76       -0.87      3.47 o 
  -1   5   2      100.27       80.48      6.78 o 
   0   5   2       11.92       20.60      4.41 o 
   1   5   2       55.34       43.31      5.01 o 
   2   5   2        0.63        5.01      3.75 o 
   3   5   2       40.37       45.35      5.45 o 
   4   5   2      434.70      430.85     13.60 o 
   5   5   2       69.40       77.43      6.78 o 
   6   5   2       65.81       74.61      7.27 o 
   7   5   2        0.69       -1.12      4.46 o 
   8   5   2       55.20       51.90      7.05 o 
   9   5   2       43.21       47.16      6.78 o 
  10   5   2        1.36        9.25      4.85 o 
  11   5   2        3.15        6.89      5.18 o 
  12   5   2       16.34       17.79      7.11 o 
  13   5   2        2.00        1.65      5.73 o 
  14   5   2        0.07       -1.47      5.89 o 
 -14   6   2        6.27        3.53      6.11 o 
 -13   6   2       44.70       36.31      8.21 o 
 -12   6   2        4.80        9.53      6.50 o 
 -11   6   2        0.13        5.01      5.34 o 
 -10   6   2       35.05       57.02      7.00 o 
  -9   6   2       36.98       50.30      6.39 o 
  -8   6   2        0.29        6.55      4.35 o 
  -7   6   2       14.57        8.81      5.40 o 
  -6   6   2        8.72        7.33      5.07 o 
  -5   6   2        0.54       10.69      3.80 o 
  -4   6   2      162.54      162.06      9.32 o 
  -3   6   2       68.05       61.77      6.12 o 
  -2   6   2        3.80        6.39      4.19 o 
  -1   6   2        0.00        7.82      4.02 o 
   0   6   2       32.51       28.87      6.06 o 
   1   6   2        7.33       -1.16      5.12 o 
   2   6   2        9.71        7.71      4.96 o 
   3   6   2       25.48       26.83      5.89 o 
   4   6   2       13.95       15.42      5.73 o 
   5   6   2        9.74       14.32      4.79 o 
   6   6   2        7.72       14.87      4.90 o 
   7   6   2        3.67        7.33      5.23 o 
   8   6   2       19.91       17.24      6.22 o 
   9   6   2        0.00        3.53      5.12 o 
  10   6   2       35.12       40.22      7.38 o 
  11   6   2        5.61        2.81      5.29 o 
  12   6   2        0.10       -0.61      6.28 o 
 -12   7   2       37.64       35.09      9.09 o 
 -11   7   2       92.45      111.26     11.35 o 
 -10   7   2        1.38        2.75      6.66 o 
  -9   7   2        1.80        5.89      6.39 o 
  -8   7   2        0.00        4.63      5.45 o 
  -7   7   2        9.24        7.99      5.45 o 
  -6   7   2        0.04        1.43      5.62 o 
  -5   7   2        5.93       18.01      5.12 o 
  -4   7   2        0.61        9.31      4.90 o 
  -3   7   2        4.90        4.13      5.07 o 
  -2   7   2        5.93       14.10      4.63 o 
  -1   7   2       13.46       13.17      4.68 o 
   0   7   2        1.57        0.44      4.90 o 
   1   7   2       38.41       42.20      6.89 o 
   2   7   2        0.21       -1.40      5.62 o 
   3   7   2       15.59       23.25      6.06 o 
   4   7   2       34.13       35.42      7.33 o 
   5   7   2       13.10        2.97      6.11 o 
   6   7   2        2.93        9.31      5.18 o 
   7   7   2        0.10        0.00      6.00 o 
   8   7   2        3.60       12.78      6.06 o 
   9   7   2        5.65        1.76      7.00 o 
  10   7   2        9.88       15.75      7.44 o 
  -8   8   2        2.62        0.61      6.50 o 
  -7   8   2        0.65        8.81      5.29 o 
  -6   8   2        0.36        0.00      5.95 o 
  -5   8   2        8.22        4.52      6.06 o 
  -4   8   2       10.56        8.32      6.44 o 
  -3   8   2        3.20       -0.55      5.67 o 
  -2   8   2        0.10        4.35      4.85 o 
  -1   8   2        4.88       11.40      5.73 o 
   0   8   2       53.64       52.78      8.26 o 
   1   8   2        0.00        4.41      5.89 o 
   2   8   2        3.42       -1.69      6.77 o 
   3   8   2        6.09        2.26      6.55 o 
   4   8   2       21.65       15.48      7.38 o 
   5   8   2        1.06       -1.56      6.22 o 
   6   8   2        0.18       -1.46      5.84 o 
 -20   1   3        1.01       -1.56      6.22 o 
 -19   1   3        0.91       -1.54      6.17 o 
 -18   1   3        5.97        8.32      4.52 o 
 -17   1   3       10.98        9.64      4.90 o 
 -16   1   3      288.36      276.85     12.47 o 
 -15   1   3        0.52        2.42      4.46 o 
 -14   1   3       54.14       66.07      5.95 o 
 -13   1   3      131.83      117.77      7.50 o 
 -12   1   3        2.12        3.97      3.03 o 
 -11   1   3       14.55       18.29      3.80 o 
 -10   1   3      230.47      304.73      9.44 o 
  -9   1   3     1921.21     2025.16     22.09 o 
  -8   1   3     1530.70     1654.72     18.62 o 
  -7   1   3     1061.42     1112.39     14.30 o 
  -6   1   3       14.01        0.94      1.60 o 
  -5   1   3      164.73      146.76      4.86 o 
  -4   1   3      121.21      120.25      3.98 o 
  -3   1   3       16.67       18.95      1.93 o 
  -2   1   3      655.70      717.12      8.66 o 
  -1   1   3     9686.59     9812.32    143.92 o 
   0   1   3      175.94      167.96      4.53 o 
   1   1   3       51.19       43.78      2.81 o 
   2   1   3      645.51      641.97      9.52 o 
   3   1   3      883.51      828.93     11.61 o 
   4   1   3      371.51      406.88      8.64 o 
   5   1   3      244.04      253.68      7.51 o 
   6   1   3     1280.39     1338.00     17.93 o 
   7   1   3      459.69      435.51     11.12 o 
   8   1   3      232.44      255.23      9.11 o 
   9   1   3      187.64      178.19      8.33 o 
  10   1   3      260.74      250.96     10.60 o 
  11   1   3        0.43        5.18      5.07 o 
  12   1   3      945.06     1008.61     22.28 o 
  13   1   3      256.75      261.67     12.47 o 
  14   1   3       80.32       87.56      8.49 o 
  15   1   3       11.59        9.86      6.72 o 
  16   1   3        1.10       -0.55      6.11 o 
  17   1   3        0.27        3.03      5.73 o 
 -19   2   3       10.05        6.39      6.67 o 
 -18   2   3        5.60        5.95      5.56 o 
 -17   2   3       28.52       28.92      6.89 o 
 -16   2   3       15.08       18.40      5.84 o 
 -15   2   3        0.24       -0.83      4.63 o 
 -14   2   3       99.93      103.79      7.99 o 
 -13   2   3       12.12        5.01      4.13 o 
 -12   2   3      145.29      141.44      7.83 o 
 -11   2   3       17.44        8.98      4.02 o 
 -10   2   3       37.73       43.69      4.13 o 
  -9   2   3      628.16      635.38     13.14 o 
  -8   2   3       46.94       45.96      4.13 o 
  -7   2   3      214.86      235.68      7.45 o 
  -6   2   3       37.54       41.00      3.58 o 
  -5   2   3      335.15      323.07      7.64 o 
  -4   2   3      132.42      136.76      4.97 o 
  -3   2   3      503.30      417.93      8.11 o 
  -2   2   3     3079.30     3088.73     21.57 o 
  -1   2   3        2.50        4.30      2.26 o 
   0   2   3      317.79      314.07      7.03 o 
   1   2   3     1672.39     1595.05     16.04 o 
   2   2   3       18.56       21.54      2.53 o 
   3   2   3      142.81      169.46      6.01 o 
   4   2   3     1814.31     2059.83     20.93 o 
   5   2   3       80.81       67.48      5.24 o 
   6   2   3      309.23      350.56      9.89 o 
   7   2   3        3.21        7.55      3.08 o 
   8   2   3       75.88       77.82      5.51 o 
   9   2   3       98.69      100.93      7.11 o 
  10   2   3       58.81       47.33      6.01 o 
  11   2   3       42.80       33.77      6.28 o 
  12   2   3      200.91      206.66     11.53 o 
  13   2   3      282.50      303.81     13.41 o 
  14   2   3       41.86       40.71      6.61 o 
  15   2   3        6.07        3.75      5.45 o 
  16   2   3       14.01        5.18      6.89 o 
 -19   3   3        5.01       12.17      5.23 o 
 -18   3   3       83.07       99.41      9.86 o 
 -17   3   3        0.00       -1.39      5.56 o 
 -16   3   3       22.23       23.52      6.34 o 
 -15   3   3       10.32        5.01      5.45 o 
 -14   3   3        2.08       -1.32      5.29 o 
 -13   3   3       77.13       79.03      7.05 o 
 -12   3   3       19.08       19.06      5.07 o 
 -11   3   3      585.77      592.39     15.44 o 
 -10   3   3        1.42        4.30      3.69 o 
  -9   3   3       11.54       12.17      3.19 o 
  -8   3   3      275.50      289.70      9.33 o 
  -7   3   3        1.79        1.43      2.70 o 
  -6   3   3      411.80      407.12     10.12 o 
  -5   3   3      283.68      300.05      8.40 o 
  -4   3   3      309.20      293.83      8.24 o 
  -3   3   3        0.81        0.77      2.15 o 
  -2   3   3       48.19       48.50      3.91 o 
  -1   3   3      827.97      737.41     12.24 o 
   0   3   3      180.15      199.50      6.79 o 
   1   3   3     4228.24     4302.07     30.69 o 
   2   3   3       79.22       77.46      5.07 o 
   3   3   3        5.57        5.62      3.30 o 
   4   3   3      566.66      632.84     13.13 o 
   5   3   3       23.07       19.78      3.75 o 
   6   3   3      118.99      140.93      7.28 o 
   7   3   3       46.69       34.49      5.07 o 
   8   3   3      155.95      140.96      8.44 o 
   9   3   3        6.59        8.26      4.02 o 
  10   3   3        0.27        0.00      4.35 o 
  11   3   3        7.96        9.20      5.12 o 
  12   3   3       77.26       86.96      8.82 o 
  13   3   3       91.16       89.39      9.31 o 
  14   3   3      116.97      117.90     11.35 o 
  15   3   3        0.65       -1.40      5.62 o 
  16   3   3       12.29        7.88      7.00 o 
 -18   4   3        7.42        1.82      6.78 o 
 -17   4   3        4.34        3.42      4.63 o 
 -16   4   3        2.78       13.27      4.74 o 
 -15   4   3       22.15       10.41      6.11 o 
 -14   4   3       97.91       93.14      9.48 o 
 -13   4   3        2.09        3.47      4.90 o 
 -12   4   3      185.44      145.82      9.60 o 
 -11   4   3       15.53       22.25      4.79 o 
 -10   4   3        2.71       -1.02      4.08 o 
  -9   4   3       11.46       10.91      4.02 o 
  -8   4   3       60.61       58.36      5.07 o 
  -7   4   3       14.59       17.85      3.31 o 
  -6   4   3        1.65        1.93      3.19 o 
  -5   4   3       15.66       11.95      3.42 o 
  -4   4   3        3.35        1.54      3.42 o 
  -3   4   3     1942.12     1973.55     23.46 o 
  -2   4   3      123.85      136.71      6.95 o 
  -1   4   3     4379.06     4255.91     34.46 o 
   0   4   3     1306.49     1257.40     19.08 o 
   1   4   3      390.78      391.05     11.39 o 
   2   4   3      421.78      395.21     11.11 o 
   3   4   3        4.74       -0.55      3.80 o 
   4   4   3       86.43       83.29      6.45 o 
   5   4   3       54.54       61.00      5.68 o 
   6   4   3       14.98       20.77      4.63 o 
   7   4   3        0.75       -0.92      3.69 o 
   8   4   3       80.78       93.97      7.61 o 
   9   4   3       41.65       39.01      6.01 o 
  10   4   3       13.83       19.39      5.01 o 
  11   4   3        0.18       -1.24      4.96 o 
  12   4   3        1.33        4.96      4.79 o 
  13   4   3        0.25        0.55      5.84 o 
  14   4   3        2.13       -1.16      6.44 o 
  15   4   3       27.03       35.20      9.36 o 
 -16   5   3        0.91       12.28      5.07 o 
 -15   5   3       29.79       16.47      7.60 o 
 -14   5   3      293.06      304.34     14.62 o 
 -13   5   3       14.46       26.28      6.83 o 
 -12   5   3       90.25      114.19      9.26 o 
 -11   5   3       33.35       51.51      6.50 o 
 -10   5   3        5.86        5.73      4.52 o 
  -9   5   3        1.25       -1.17      4.68 o 
  -8   5   3       19.32       24.02      5.18 o 
  -7   5   3       18.26       22.92      4.41 o 
  -6   5   3        0.03       -1.05      4.19 o 
  -5   5   3      123.97      123.67      7.88 o 
  -4   5   3       13.52       23.63      3.80 o 
  -3   5   3      141.60      155.95      8.22 o 
  -2   5   3       23.33       24.24      4.57 o 
  -1   5   3       90.95      103.46      7.22 o 
   0   5   3       61.79       57.37      6.12 o 
   1   5   3        2.81        2.86      3.97 o 
   2   5   3       34.07       37.96      5.40 o 
   3   5   3        0.24        2.70      4.02 o 
   4   5   3      157.23      158.65      8.77 o 
   5   5   3       21.38       32.39      5.84 o 
   6   5   3       16.96       17.79      4.63 o 
   7   5   3        1.95        5.73      4.41 o 
   8   5   3        0.77       -1.16      4.63 o 
   9   5   3        5.86        8.21      5.12 o 
  10   5   3       14.62       17.96      5.95 o 
  11   5   3       21.30       25.78      6.33 o 
  12   5   3        1.71       -1.69      6.77 o 
  13   5   3        1.81        3.47      6.06 o 
 -14   6   3        2.98        6.39      6.33 o 
 -13   6   3       38.47       32.01      8.21 o 
 -12   6   3        2.79        7.88      6.50 o 
 -11   6   3       18.59       13.99      5.95 o 
 -10   6   3       29.26       37.13      6.61 o 
  -9   6   3        0.56       -0.44      4.30 o 
  -8   6   3       18.72       29.31      5.18 o 
  -7   6   3        0.19       -1.13      4.52 o 
  -6   6   3        2.05       -1.07      4.30 o 
  -5   6   3      123.27      123.87      8.99 o 
  -4   6   3      176.52      168.31     10.37 o 
  -3   6   3       47.00       50.03      6.39 o 
  -2   6   3        0.17        2.31      3.97 o 
  -1   6   3        0.21        2.31      4.08 o 
   0   6   3       55.38       43.09      7.16 o 
   1   6   3     1338.54     1297.46     24.79 o 
   2   6   3       71.77       54.12      7.33 o 
   3   6   3        5.14        5.29      5.12 o 
   4   6   3       58.90       65.74      7.16 o 
   5   6   3        3.94        7.88      4.68 o 
   6   6   3       10.03        8.65      5.78 o 
   7   6   3        8.22        9.97      4.85 o 
   8   6   3       54.95       56.26      8.15 o 
   9   6   3       17.91       19.34      6.67 o 
  10   6   3       32.76       36.30      6.72 o 
  11   6   3        3.63        6.39      5.67 o 
 -12   7   3      408.25      477.97     20.09 o 
 -11   7   3        1.49       -1.16      7.16 o 
 -10   7   3        0.00       -1.57      6.28 o 
  -9   7   3        0.40       -0.55      5.95 o 
  -8   7   3        0.58       -1.60      6.39 o 
  -7   7   3        1.03        3.47      4.90 o 
  -6   7   3       14.37       18.01      5.23 o 
  -5   7   3      113.10      108.86      8.93 o 
  -4   7   3       15.02       10.80      6.06 o 
  -3   7   3       11.28        0.94      5.95 o 
  -2   7   3        1.61        5.07      5.18 o 
  -1   7   3       12.02        7.88      5.73 o 
   0   7   3       36.39       54.32      6.67 o 
   1   7   3        0.00        4.24      5.34 o 
   2   7   3       12.60        8.10      6.78 o 
   3   7   3       40.30       46.28      7.16 o 
   4   7   3        1.04        0.50      5.34 o 
   5   7   3        2.13        6.72      4.57 o 
   6   7   3        1.24        1.05      4.96 o 
   7   7   3        0.04       -1.10      6.17 o 
   8   7   3       76.28       95.38     10.14 o 
   9   7   3       19.22       13.17      7.60 o 
  -8   8   3        1.89       12.06      5.95 o 
  -7   8   3       10.34        4.13      6.61 o 
  -6   8   3        9.44       11.51      6.06 o 
  -5   8   3       21.85       21.48      6.83 o 
  -4   8   3       11.08       15.64      6.06 o 
  -3   8   3        3.80        0.55      5.12 o 
  -2   8   3        0.68       -1.47      5.89 o 
  -1   8   3       26.39       24.79      7.05 o 
   0   8   3       41.64       44.24      8.59 o 
   1   8   3       21.08       29.03      7.22 o 
   2   8   3       16.02        1.10      8.10 o 
   3   8   3        9.91        6.89      7.22 o 
   4   8   3        5.19       11.73      5.62 o 
   5   8   3        0.58        5.45      6.50 o 
 -20   0   4        2.15        7.11      5.40 o 
 -19   0   4       20.47        8.76      6.67 o 
 -18   0   4        0.91        0.50      4.85 o 
 -17   0   4       13.45       14.93      5.62 o 
 -16   0   4      351.96      326.99     13.91 o 
 -15   0   4       27.37       16.91      4.13 o 
 -14   0   4       28.05       42.14      5.73 o 
 -13   0   4      431.02      434.51     13.10 o 
 -12   0   4      725.34      690.36     15.35 o 
 -11   0   4        0.47       -0.73      2.92 o 
 -10   0   4       42.90       39.12      3.80 o 
  -9   0   4      555.26      546.70     11.47 o 
  -8   0   4     1298.51     1314.84     16.51 o 
  -7   0   4     1646.38     1601.70     17.06 o 
  -6   0   4        7.96        8.10      2.04 o 
  -5   0   4      187.43      142.23      4.75 o 
  -4   0   4    11750.13    11502.62    173.21 o 
  -3   0   4       49.67       53.04      2.81 o 
  -2   0   4      252.77      220.02      5.20 o 
  -1   0   4     5478.06     5887.53    114.36 o 
   0   0   4     3183.77     3212.85     20.57 o 
   1   0   4      341.25      363.37      7.26 o 
   2   0   4      312.02      333.39      7.42 o 
   3   0   4      846.14      928.05     12.87 o 
   4   0   4     8340.83     8807.09    181.81 o 
   5   0   4     1830.88     1881.64     20.85 o 
   6   0   4     2302.15     2421.20     25.13 o 
   7   0   4       43.73       44.91      4.68 o 
   8   0   4       95.26       78.72      6.17 o 
   9   0   4       22.77       16.64      4.24 o 
  10   0   4       22.49       19.28      4.19 o 
  11   0   4      472.98      488.45     15.36 o 
  12   0   4      420.09      419.10     15.41 o 
  13   0   4      225.92      202.26     12.08 o 
  14   0   4        1.47       -1.32      5.29 o 
  15   0   4        1.46        5.45      5.45 o 
  16   0   4        0.53        4.13      4.79 o 
 -20   1   4        1.37       -1.62      6.50 o 
 -19   1   4        0.47       -1.50      6.00 o 
 -18   1   4        9.50        8.70      5.29 o 
 -17   1   4       76.16       84.15      8.71 o 
 -16   1   4      279.69      242.46     12.08 o 
 -15   1   4       33.15       18.79      4.90 o 
 -14   1   4       31.40       29.69      3.97 o 
 -13   1   4       36.48       47.88      5.51 o 
 -12   1   4        5.71        5.18      3.30 o 
 -11   1   4       87.66       89.19      6.28 o 
 -10   1   4      122.58      138.36      6.73 o 
  -9   1   4     3472.31     4079.00     31.75 o 
  -8   1   4       29.86       27.99      3.80 o 
  -7   1   4      838.80      913.34     13.31 o 
  -6   1   4        2.18        7.16      2.04 o 
  -5   1   4      606.62      627.94      9.84 o 
  -4   1   4      112.31      103.75      4.03 o 
  -3   1   4      315.74      361.99      7.03 o 
  -2   1   4      102.96       96.08      3.81 o 
  -1   1   4     2629.08     2640.12     18.91 o 
   0   1   4       47.14       47.02      3.09 o 
   1   1   4     1713.53     1677.42     16.18 o 
   2   1   4       12.67       14.43      2.42 o 
   3   1   4        1.25        1.82      2.09 o 
   4   1   4     1065.53     1168.13     15.90 o 
   5   1   4     1681.25     1841.98     21.14 o 
   6   1   4        0.29       -0.50      3.08 o 
   7   1   4      184.08      197.68      8.00 o 
   8   1   4       21.14       24.79      3.91 o 
   9   1   4       27.20       26.28      4.96 o 
  10   1   4      173.79      161.37      9.32 o 
  11   1   4      293.09      358.08     13.52 o 
  12   1   4       38.52       33.72      7.00 o 
  13   1   4        6.60       -0.50      5.51 o 
  14   1   4       48.15       63.08      7.77 o 
  15   1   4        0.01       -1.49      5.95 o 
  16   1   4        7.88        3.58      6.94 o 
 -19   2   4        0.08        2.26      5.51 o 
 -18   2   4       52.82       42.37      7.82 o 
 -17   2   4       11.30       15.70      5.95 o 
 -16   2   4       35.29       29.47      5.95 o 
 -15   2   4        1.42        6.72      4.30 o 
 -14   2   4      136.52      155.42      8.66 o 
 -13   2   4        1.38        0.33      3.69 o 
 -12   2   4       90.13       73.20      6.17 o 
 -11   2   4       38.68       38.73      4.35 o 
 -10   2   4        5.22        4.63      3.25 o 
  -9   2   4      102.78      103.60      6.01 o 
  -8   2   4     1095.58     1034.17     15.99 o 
  -7   2   4      240.52      228.28      7.51 o 
  -6   2   4      657.52      581.65     10.99 o 
  -4   2   4        2.72        1.65      2.26 o 
  -3   2   4     1853.51     1901.07     17.98 o 
  -2   2   4     3003.35     3096.43     22.99 o 
  -1   2   4     1137.88     1134.62     13.94 o 
   0   2   4      115.36       94.51      4.58 o 
   1   2   4      846.63      862.39     12.81 o 
   2   2   4       81.72       89.71      4.74 o 
   3   2   4      519.23      548.29     11.08 o 
   4   2   4      660.44      737.97     13.53 o 
   5   2   4       10.62       12.34      3.19 o 
   6   2   4      365.92      377.58     10.83 o 
   7   2   4       81.73       79.87      6.28 o 
   8   2   4      112.89      107.28      7.00 o 
   9   2   4        4.32        8.10      3.75 o 
  10   2   4        4.45        1.93      4.30 o 
  11   2   4       35.99       46.17      6.56 o 
  12   2   4       48.81       65.79      7.99 o 
  13   2   4       84.76       85.36      8.87 o 
  14   2   4       19.22       21.59      6.28 o 
  15   2   4       44.68       50.52      8.87 o 
  16   2   4        7.21        2.42      6.94 o 
 -19   3   4        1.86        1.82      5.78 o 
 -18   3   4       35.34       32.39      7.93 o 
 -17   3   4       19.17       21.87      6.39 o 
 -16   3   4       42.37       43.03      7.38 o 
 -15   3   4       15.06       26.94      5.95 o 
 -14   3   4       68.23       88.72      7.71 o 
 -13   3   4       90.24       89.62      7.66 o 
 -12   3   4       81.75       78.37      7.11 o 
 -11   3   4      251.11      243.99      9.60 o 
 -10   3   4        2.57        7.05      2.70 o 
  -9   3   4       66.17       60.46      5.46 o 
  -8   3   4      210.58      236.43      8.89 o 
  -7   3   4     1159.17     1162.33     17.99 o 
  -6   3   4       99.32      118.93      6.01 o 
  -5   3   4      298.38      319.29      8.90 o 
  -4   3   4       60.17       44.59      4.19 o 
  -3   3   4      929.19      927.91     14.47 o 
  -2   3   4      409.77      433.78      9.85 o 
  -1   3   4      236.49      212.20      7.35 o 
   0   3   4      650.74      677.65     12.71 o 
   1   3   4      742.73      719.41     13.22 o 
   2   3   4      536.25      543.26     11.80 o 
   3   3   4     1104.34     1137.16     17.60 o 
   4   3   4      169.41      190.00      7.72 o 
   5   3   4        5.81        5.40      3.19 o 
   6   3   4       24.88       23.19      4.74 o 
   7   3   4        1.08       -0.90      3.58 o 
   8   3   4        0.03        1.05      3.53 o 
   9   3   4       43.65       42.98      6.06 o 
  10   3   4        4.05        6.61      4.85 o 
  11   3   4      259.27      271.39     13.35 o 
  12   3   4      151.89      150.62     11.25 o 
  13   3   4      359.20      382.50     16.83 o 
  14   3   4        0.12       -1.45      5.78 o 
  15   3   4       13.72       24.46      7.44 o 
 -18   4   4       22.60       22.20      7.05 o 
 -17   4   4        5.18        2.81      6.28 o 
 -16   4   4        0.72        0.00      5.12 o 
 -15   4   4        1.23       14.21      4.30 o 
 -14   4   4       20.93       29.36      5.78 o 
 -13   4   4       19.26       30.02      6.11 o 
 -12   4   4      149.43      170.87      9.87 o 
 -11   4   4      300.33      311.48     12.64 o 
 -10   4   4        4.33        6.33      3.80 o 
  -9   4   4        6.84       11.95      3.91 o 
  -8   4   4        5.92        0.61      3.36 o 
  -7   4   4       16.41       15.81      4.13 o 
  -6   4   4      241.65      218.20      8.83 o 
  -5   4   4      152.80      149.25      7.39 o 
  -4   4   4      205.40      206.67      8.33 o 
  -3   4   4        8.01        5.51      4.08 o 
  -2   4   4      831.07      759.00     15.21 o 
  -1   4   4       28.89       36.31      4.52 o 
   0   4   4     1590.05     1477.38     21.30 o 
   1   4   4     1636.85     1528.49     21.97 o 
   2   4   4       19.24       15.04      4.46 o 
   3   4   4       24.03       14.27      4.19 o 
   4   4   4      179.82      166.31      8.66 o 
   5   4   4        9.37        5.62      3.86 o 
   6   4   4        8.04        8.81      4.24 o 
   7   4   4        0.29        0.00      4.30 o 
   8   4   4      126.27      110.86      8.21 o 
   9   4   4       74.47       69.66      7.33 o 
  10   4   4        3.73        4.57      5.45 o 
  11   4   4        9.82        9.75      6.39 o 
  12   4   4        5.04       -1.64      6.55 o 
  13   4   4        5.61        2.81      6.94 o 
  14   4   4       10.51        7.16      7.88 o 
 -16   5   4        4.51        7.49      5.67 o 
 -15   5   4        8.71        6.55      7.33 o 
 -14   5   4       85.33       80.51      9.48 o 
 -13   5   4      251.27      267.27     14.01 o 
 -12   5   4      241.46      239.13     12.80 o 
 -11   5   4        0.38       -1.27      5.07 o 
 -10   5   4        3.37        0.83      4.52 o 
  -9   5   4        3.15        6.61      4.74 o 
  -8   5   4        6.17        6.33      4.08 o 
  -7   5   4        2.71        5.73      3.36 o 
  -6   5   4       99.21       92.22      7.11 o 
  -5   5   4      573.95      573.67     14.83 o 
  -4   5   4       12.36       11.84      4.57 o 
  -3   5   4       80.93       73.91      6.61 o 
  -2   5   4        2.64        1.93      3.97 o 
  -1   5   4       54.17       38.24      6.28 o 
   0   5   4       54.07       59.73      6.28 o 
   1   5   4       14.81       17.41      4.52 o 
   2   5   4      414.89      398.38     12.87 o 
   3   5   4        4.84        3.91      4.46 o 
   4   5   4        3.54        2.59      3.64 o 
   5   5   4       28.22       31.51      5.18 o 
   6   5   4        1.11       -1.16      4.63 o 
   7   5   4        8.90        3.03      4.85 o 
   8   5   4        0.39        8.21      4.02 o 
   9   5   4      131.71      118.57     10.03 o 
  10   5   4        0.50        2.04      5.40 o 
  11   5   4        0.35       -1.57      6.28 o 
  12   5   4        0.09        5.73      5.95 o 
 -15   6   4        0.54       -1.71      6.83 o 
 -14   6   4       28.22       23.69      7.60 o 
 -13   6   4       16.89        8.21      7.16 o 
 -12   6   4        0.05        1.54      5.78 o 
 -11   6   4      134.89      134.12     11.36 o 
 -10   6   4        0.40       -1.40      5.62 o 
  -9   6   4        0.14        7.77      4.74 o 
  -8   6   4        0.21        8.81      4.24 o 
  -7   6   4       17.45       15.37      5.12 o 
  -6   6   4       42.94       36.47      6.17 o 
  -5   6   4       64.22       59.18      7.00 o 
  -4   6   4        7.52       11.57      4.57 o 
  -3   6   4       70.01       69.88      7.60 o 
  -2   6   4       26.15       18.07      5.67 o 
  -1   6   4        1.55        7.49      4.57 o 
   0   6   4      614.72      571.10     17.31 o 
   1   6   4       56.03       44.96      7.55 o 
   2   6   4       57.16       48.05      6.67 o 
   3   6   4        0.52       -1.32      5.29 o 
   4   6   4        6.17        9.25      4.74 o 
   5   6   4        0.70       11.40      4.90 o 
   6   6   4        8.64       -1.50      6.00 o 
   7   6   4       10.23       13.94      5.51 o 
   8   6   4       24.06       24.46      6.22 o 
   9   6   4        8.50        8.21      6.33 o 
  10   6   4        5.39       11.51      5.84 o 
  11   6   4        0.26        1.21      6.00 o 
 -12   7   4       15.43        3.58      7.77 o 
 -11   7   4       10.17        8.04      7.11 o 
 -10   7   4        2.57        6.66      6.22 o 
  -9   7   4        1.36       -1.57      6.28 o 
  -8   7   4        2.48        7.27      5.12 o 
  -7   7   4       37.53       42.86      7.22 o 
  -6   7   4        5.62        4.90      5.73 o 
  -5   7   4        0.02       -0.99      4.52 o 
  -4   7   4        8.63        7.66      5.18 o 
  -3   7   4       12.98       15.15      5.51 o 
  -2   7   4       16.19       12.78      6.50 o 
  -1   7   4        0.09       -1.36      5.45 o 
   0   7   4      111.49      133.27      9.98 o 
   1   7   4       19.03       24.18      6.56 o 
   2   7   4        2.99       10.85      5.62 o 
   3   7   4       21.90       30.74      6.56 o 
   4   7   4        5.52        1.54      5.89 o 
   5   7   4        4.44       12.83      5.23 o 
   6   7   4        0.04        0.55      5.45 o 
   7   7   4        5.60        8.04      6.66 o 
   8   7   4       25.09       19.72      7.66 o 
  -8   8   4        0.15       -2.00      7.99 o 
  -7   8   4        0.28        3.53      6.50 o 
  -6   8   4        2.63        9.31      5.84 o 
  -5   8   4       12.80       12.01      6.67 o 
  -4   8   4       10.40        5.67      6.61 o 
  -3   8   4        0.03       -1.10      5.78 o 
  -2   8   4        2.16        9.53      5.95 o 
  -1   8   4       14.14       16.86      6.89 o 
   0   8   4       10.64       16.97      7.33 o 
   1   8   4       78.19       51.52      9.92 o 
   2   8   4        0.49       -1.87      7.49 o 
   3   8   4        4.94       12.45      6.22 o 
   4   8   4        3.04       -1.49      5.95 o 
 -20   1   5        0.12        4.13      4.63 o 
 -19   1   5       16.63       20.77      6.06 o 
 -18   1   5       44.05       45.62      7.66 o 
 -17   1   5       82.23       91.37      8.54 o 
 -16   1   5       90.30       97.77      8.27 o 
 -15   1   5      269.49      254.44     11.42 o 
 -14   1   5        1.32       -0.90      3.58 o 
 -13   1   5        0.00        7.05      3.03 o 
 -12   1   5      321.05      323.74     10.93 o 
 -10   1   5      340.82      305.70      9.50 o 
  -9   1   5     1141.88     1177.36     17.39 o 
  -8   1   5       16.60       29.09      3.42 o 
  -7   1   5      129.77      146.97      6.18 o 
  -6   1   5      173.74      179.97      6.18 o 
  -5   1   5       42.74       42.71      3.31 o 
  -4   1   5       12.00       11.95      2.26 o 
  -3   1   5      163.13      163.50      5.36 o 
  -2   1   5      575.88      604.92      9.95 o 
  -1   1   5     2124.01     2148.07     18.86 o 
   0   1   5       12.68        9.26      2.75 o 
   1   1   5       13.30       20.55      2.81 o 
   2   1   5       26.57       20.77      2.92 o 
   3   1   5      951.77     1083.78     15.70 o 
   4   1   5       86.95       97.69      5.62 o 
   5   1   5     2012.39     2250.79     24.87 o 
   6   1   5        6.62        0.55      3.80 o 
   7   1   5      256.76      268.98     10.16 o 
   8   1   5        0.43        2.31      3.19 o 
   9   1   5       46.88       56.59      6.28 o 
  10   1   5       75.30       75.83      7.16 o 
  11   1   5       64.37       54.44      7.44 o 
  12   1   5        4.87        4.19      5.29 o 
  13   1   5       48.45       49.26      6.89 o 
  14   1   5        6.82        5.95      5.89 o 
  15   1   5        5.83        6.44      6.22 o 
 -20   2   5        1.49        6.66      6.11 o 
 -19   2   5       36.23       44.02      7.71 o 
 -18   2   5       17.95       19.39      5.34 o 
 -17   2   5       46.50       36.97      7.44 o 
 -16   2   5      221.21      171.37     11.31 o 
 -15   2   5       25.01       25.40      5.12 o 
 -14   2   5       14.67        8.87      4.90 o 
 -13   2   5       74.91       69.27      7.38 o 
 -12   2   5       14.72       14.71      4.35 o 
 -11   2   5      140.32      148.78      7.61 o 
 -10   2   5      101.21      110.87      6.23 o 
  -9   2   5      101.87       98.08      5.79 o 
  -8   2   5      386.09      421.99     10.67 o 
  -7   2   5      562.91      616.72     12.08 o 
  -6   2   5      247.30      228.74      7.40 o 
  -5   2   5       21.96       15.70      3.20 o 
  -4   2   5     4703.53     5155.66     32.35 o 
  -2   2   5       89.40       82.66      4.63 o 
  -1   2   5     2226.00     2320.36     21.46 o 
   0   2   5       45.47       46.51      3.75 o 
   1   2   5     1142.13     1158.25     16.02 o 
   2   2   5       96.83      122.13      5.68 o 
   3   2   5      625.87      710.59     13.53 o 
   4   2   5     1402.54     1485.20     20.32 o 
   5   2   5      300.42      272.17      9.72 o 
   6   2   5      333.61      336.61     11.10 o 
   7   2   5       25.46       28.26      4.74 o 
   8   2   5        8.62       13.72      4.19 o 
   9   2   5        3.72       -1.03      4.13 o 
  10   2   5        1.88        3.30      4.68 o 
  11   2   5      140.42      128.34     10.25 o 
  12   2   5        3.61        2.92      5.67 o 
  13   2   5       11.50        8.87      6.33 o 
  14   2   5       30.30       27.43      6.72 o 
  15   2   5        0.83        9.03      6.33 o 
 -19   3   5       22.05       15.42      8.15 o 
 -18   3   5        7.22       11.07      5.12 o 
 -17   3   5       27.78       23.19      6.39 o 
 -16   3   5        1.61       -1.21      4.85 o 
 -15   3   5       14.88       17.90      5.34 o 
 -14   3   5      326.85      319.61     13.41 o 
 -13   3   5       16.54       12.39      4.96 o 
 -12   3   5        1.59       -0.33      4.19 o 
 -11   3   5       40.92       -1.17      4.68 o 
 -10   3   5        0.27        0.00      3.41 o 
  -9   3   5      612.51      636.22     14.67 o 
  -8   3   5      172.83      189.00      8.44 o 
  -7   3   5      281.47      328.22      9.83 o 
  -6   3   5        1.95        3.19      2.97 o 
  -5   3   5      262.66      252.29      8.51 o 
  -4   3   5     1139.84     1163.71     17.00 o 
  -3   3   5      737.04      759.01     13.71 o 
  -2   3   5      576.66      561.86     11.97 o 
  -1   3   5        6.88        9.80      3.08 o 
   0   3   5       64.23       61.23      4.74 o 
   1   3   5      127.19      124.86      6.56 o 
   2   3   5      157.14      139.29      6.84 o 
   3   3   5      127.56      139.68      7.11 o 
   4   3   5       26.79       25.51      4.24 o 
   5   3   5        8.49        4.63      3.69 o 
   6   3   5        8.99        4.35      4.35 o 
   7   3   5       18.95       21.81      5.34 o 
   8   3   5        0.14        1.93      4.30 o 
   9   3   5      310.47      304.56     12.75 o 
  10   3   5        5.86        4.02      6.22 o 
  11   3   5      115.32      117.46     10.09 o 
  12   3   5      133.51      147.67     10.58 o 
  13   3   5        3.08       10.47      6.22 o 
  14   3   5        8.76        7.05      7.49 o 
 -18   4   5        0.31        0.61      6.06 o 
 -17   4   5       18.44       12.83      6.78 o 
 -16   4   5        0.55       13.05      4.46 o 
 -15   4   5        9.17       -1.53      6.11 o 
 -14   4   5        0.64        5.95      4.79 o 
 -13   4   5       11.91       27.10      5.12 o 
 -12   4   5       26.76       21.37      6.23 o 
 -11   4   5       12.17       14.43      4.85 o 
 -10   4   5       91.31      102.46      7.55 o 
  -9   4   5        1.15        2.70      3.75 o 
  -8   4   5       87.00       93.04      6.94 o 
  -7   4   5        0.26       -0.96      3.86 o 
  -4   4   5       33.36       35.92      4.85 o 
  -3   4   5      250.07      260.73      9.55 o 
  -2   4   5      593.97      594.95     13.95 o 
  -1   4   5       89.99       97.85      6.34 o 
   0   4   5       17.35       11.46      3.75 o 
   1   4   5      254.33      251.00      9.94 o 
   2   4   5        9.31        3.69      3.75 o 
   3   4   5       89.26       85.27      6.89 o 
   4   4   5       31.31       33.72      5.18 o 
   5   4   5       17.60       14.27      4.74 o 
   6   4   5       25.20       32.89      5.18 o 
   7   4   5       33.93       37.74      5.51 o 
   8   4   5        3.02        6.83      4.30 o 
   9   4   5       75.92       70.65      7.71 o 
  10   4   5       33.19       18.95      6.00 o 
  11   4   5        2.62        3.64      6.00 o 
  12   4   5        8.75       11.62      7.60 o 
  13   4   5       65.84       70.31      9.70 o 
 -17   5   5        0.01        5.51      6.06 o 
 -16   5   5        2.21       12.06      5.18 o 
 -15   5   5        0.32        2.70      4.96 o 
 -14   5   5        5.04        7.16      5.67 o 
 -13   5   5      117.34      124.02     10.25 o 
 -12   5   5       93.13       94.52      8.87 o 
 -11   5   5      167.99      192.60     11.30 o 
 -10   5   5       14.12        6.61      5.62 o 
  -9   5   5       34.62       40.38      5.89 o 
  -8   5   5       85.29       77.16      7.22 o 
  -7   5   5       16.84       15.37      4.90 o 
  -6   5   5        8.67       18.84      3.97 o 
  -5   5   5        0.48       -1.16      4.63 o 
  -4   5   5        0.28        4.79      3.69 o 
  -3   5   5        0.05       -1.17      4.68 o 
  -2   5   5        1.02        2.37      3.53 o 
  -1   5   5        0.60        1.38      4.24 o 
   0   5   5      340.03      359.11     12.70 o 
   1   5   5        0.22        4.96      4.63 o 
   2   5   5       52.53       46.06      6.45 o 
   3   5   5        0.00        4.19      4.02 o 
   4   5   5       18.23       23.25      5.18 o 
   5   5   5        0.00       -1.13      4.52 o 
   6   5   5       10.00       17.35      5.51 o 
   7   5   5       23.48       22.81      6.34 o 
   8   5   5       55.95       67.00      8.10 o 
   9   5   5       20.19       16.31      6.06 o 
  10   5   5        9.82        9.14      6.61 o 
  11   5   5       42.23       52.06      8.21 o 
  12   5   5       20.51       34.54      7.93 o 
 -15   6   5        4.55        1.82      6.39 o 
 -14   6   5        1.80       -0.55      6.44 o 
 -13   6   5      173.27      190.76     12.46 o 
 -12   6   5      131.02      147.39     11.19 o 
 -11   6   5       79.20       82.77      9.53 o 
 -10   6   5        6.62        7.22      6.17 o 
  -9   6   5        0.44        1.87      4.46 o 
  -8   6   5        1.96        5.40      4.52 o 
  -7   6   5       20.55       15.20      5.62 o 
  -6   6   5        0.35        6.39      4.46 o 
  -5   6   5        0.09        0.83      4.46 o 
  -4   6   5        1.70        8.65      4.57 o 
  -3   6   5        0.02        1.65      4.74 o 
  -2   6   5      179.13      154.85      9.15 o 
  -1   6   5       36.30       26.72      6.61 o 
   0   6   5      648.65      634.99     19.08 o 
   1   6   5       33.76       42.75      6.78 o 
   2   6   5        0.32        5.62      4.79 o 
   3   6   5       29.43       30.80      6.23 o 
   4   6   5        3.68        8.76      5.56 o 
   5   6   5       21.76       23.03      5.89 o 
   6   6   5        0.00        0.99      5.51 o 
   7   6   5       68.92       64.80      8.82 o 
   8   6   5        7.93       12.61      5.95 o 
   9   6   5        0.48       -1.16      6.72 o 
  10   6   5       10.30        1.21      7.33 o 
 -12   7   5       10.16        3.58      7.93 o 
 -11   7   5       17.77       10.41      7.38 o 
 -10   7   5        0.29       -1.54      6.17 o 
  -9   7   5        1.88       -0.55      5.89 o 
  -8   7   5        0.02       15.75      5.01 o 
  -7   7   5        8.85       10.74      5.12 o 
  -6   7   5        0.19        7.55      5.18 o 
  -5   7   5        3.17        0.00      5.56 o 
  -4   7   5        7.93       12.72      5.29 o 
  -3   7   5       14.00       10.25      5.67 o 
  -2   7   5       10.63       23.85      5.62 o 
  -1   7   5        6.48       16.63      5.18 o 
   0   7   5       21.25       24.24      6.45 o 
   1   7   5      134.22      128.55     11.58 o 
   2   7   5       85.81       92.14      9.97 o 
   3   7   5        4.04       13.66      5.95 o 
   4   7   5        0.55        1.60      5.18 o 
   5   7   5        0.28        0.00      5.62 o 
   6   7   5        3.23       12.67      6.55 o 
   7   7   5       25.51       11.35      7.49 o 
  -7   8   5        0.08        0.00      6.06 o 
  -6   8   5        0.28       -0.61      6.28 o 
  -5   8   5        1.38       -1.16      6.00 o 
  -4   8   5        6.94       14.43      6.06 o 
  -3   8   5        4.23       10.96      5.29 o 
  -2   8   5        1.82        1.71      6.22 o 
  -1   8   5        0.49        9.25      6.72 o 
   0   8   5      241.40      219.34     14.89 o 
   1   8   5      143.08      155.28     11.63 o 
   2   8   5       10.75        8.98      7.71 o 
 -20   0   6        1.20        3.47      6.00 o 
 -19   0   6      115.32      129.19     10.47 o 
 -18   0   6       91.38       80.85      8.76 o 
 -17   0   6      445.23      377.02     14.69 o 
 -16   0   6      244.42      248.04     11.31 o 
 -15   0   6        3.94        0.77      3.80 o 
 -14   0   6        9.54        4.35      4.63 o 
 -13   0   6      116.46      101.00      7.33 o 
 -12   0   6      184.56      186.02      8.39 o 
 -11   0   6       19.06       11.57      3.80 o 
 -10   0   6      416.61      441.45     11.45 o 
  -9   0   6     1127.92     1168.90     17.33 o 
  -8   0   6        0.41        8.32      2.64 o 
  -7   0   6      719.45      762.42     12.83 o 
  -6   0   6        5.43        2.26      1.98 o 
  -5   0   6        3.56        1.10      2.20 o 
  -4   0   6     4605.71     5153.03     31.20 o 
  -3   0   6     6390.36     6593.59    146.27 o 
  -2   0   6       28.73       20.55      3.20 o 
  -1   0   6      791.34      893.57     13.02 o 
   0   0   6      136.08      135.40      5.63 o 
   1   0   6        8.40       13.06      2.26 o 
   2   0   6      191.82      241.16      7.67 o 
   3   0   6     2144.30     2474.88     25.11 o 
   4   0   6       17.24       16.09      3.58 o 
   5   0   6       89.96       74.20      5.62 o 
   6   0   6       45.26       41.00      4.74 o 
   7   0   6      257.19      252.89     10.21 o 
   8   0   6      110.98      108.54      7.77 o 
   9   0   6      135.92      134.19      8.82 o 
  10   0   6       21.98       17.35      5.29 o 
  11   0   6       59.64       58.08      7.71 o 
  12   0   6       39.76       41.49      6.72 o 
  13   0   6        6.87        8.54      5.18 o 
  14   0   6        0.95       -1.49      5.95 o 
 -20   1   6       31.69       30.41      7.55 o 
 -19   1   6       46.56       46.78      7.22 o 
 -18   1   6       88.43       74.23      8.98 o 
 -17   1   6      101.26       99.26      8.27 o 
 -16   1   6        1.04       -1.16      4.63 o 
 -15   1   6      201.06      203.58     10.37 o 
 -14   1   6       27.65       27.33      4.35 o 
 -13   1   6      153.32      148.67      8.55 o 
 -12   1   6       26.66       19.78      4.24 o 
 -11   1   6       52.49       74.28      5.51 o 
 -10   1   6       29.96       19.45      4.08 o 
  -9   1   6      178.94      200.96      7.61 o 
  -8   1   6        4.80        4.08      2.70 o 
  -7   1   6        1.54       14.60      2.37 o 
  -6   1   6      419.11      421.32      9.47 o 
  -5   1   6      107.49      133.03      5.46 o 
  -4   1   6     4481.15     5112.88     31.77 o 
  -3   1   6      634.47      655.16     11.33 o 
  -2   1   6       22.53       20.05      3.20 o 
  -1   1   6      886.75      868.60     13.26 o 
   0   1   6     1344.54     1241.24     16.23 o 
   1   1   6       14.62       11.51      3.08 o 
   2   1   6        4.60        0.22      2.42 o 
   3   1   6       13.18        4.35      3.91 o 
   4   1   6     1037.23     1105.43     18.02 o 
   5   1   6      479.40      552.07     13.44 o 
   6   1   6        2.55       -0.61      3.30 o 
   7   1   6       18.35       15.87      4.19 o 
   8   1   6       27.40       28.15      4.57 o 
   9   1   6        4.86        0.39      4.13 o 
  10   1   6       45.58       48.87      6.94 o 
  11   1   6       70.09       65.79      7.82 o 
  12   1   6        1.41       -1.50      6.00 o 
  13   1   6       40.28       57.68      7.44 o 
  14   1   6        1.48        4.63      6.39 o 
 -20   2   6        2.12       -1.71      6.83 o 
 -19   2   6        9.82        7.33      6.33 o 
 -18   2   6        1.22        5.23      5.84 o 
 -17   2   6      133.65      117.64      9.98 o 
 -16   2   6       44.03       55.48      6.94 o 
 -15   2   6        8.14        0.83      5.18 o 
 -14   2   6      117.93      102.59      7.72 o 
 -13   2   6       81.08       92.53      6.94 o 
 -12   2   6        2.06        3.03      3.86 o 
 -11   2   6      338.82      313.90     11.10 o 
 -10   2   6      441.72      432.28     11.94 o 
  -9   2   6      236.75      230.80      8.78 o 
  -8   2   6      170.80      202.37      7.72 o 
  -7   2   6      398.26      353.13      9.68 o 
  -6   2   6      291.08      334.89      9.34 o 
  -5   2   6      522.19      562.55     11.47 o 
  -4   2   6        2.75        6.50      2.75 o 
  -3   2   6      202.65      180.70      6.96 o 
  -2   2   6        0.13       -0.22      2.86 o 
  -1   2   6      298.10      317.61      8.73 o 
   0   2   6        1.47        4.90      3.08 o 
   1   2   6       22.05       25.45      3.64 o 
   2   2   6        1.09        7.44      2.59 o 
   3   2   6       23.70       20.16      4.08 o 
   4   2   6       15.53       18.51      3.91 o 
   5   2   6      323.66      336.84     11.16 o 
   6   2   6      163.38      162.81      8.44 o 
   7   2   6       29.09       33.88      4.52 o 
   8   2   6       31.38       32.67      5.18 o 
   9   2   6      197.50      183.16     10.37 o 
  10   2   6        1.96        0.44      5.01 o 
  11   2   6       35.09       50.57      6.72 o 
  12   2   6       43.64       41.98      7.55 o 
  13   2   6       93.52      103.55     10.14 o 
  14   2   6        0.67        5.40      5.95 o 
 -19   3   6        0.00        2.37      5.51 o 
 -18   3   6       18.49       16.53      6.78 o 
 -17   3   6        1.73        9.25      4.74 o 
 -16   3   6        4.61        9.14      5.18 o 
 -15   3   6       89.50       88.51      8.49 o 
 -14   3   6       30.13       27.66      5.45 o 
 -13   3   6      138.26      146.93      9.32 o 
 -12   3   6        0.02        2.59      4.41 o 
 -11   3   6      215.77      235.97     10.04 o 
 -10   3   6      804.65      856.31     18.02 o 
  -9   3   6        2.61        6.94      3.30 o 
  -8   3   6        6.71       10.30      3.80 o 
  -7   3   6       12.36       15.81      3.53 o 
  -6   3   6      575.54      606.91     13.46 o 
  -5   3   6       20.20       21.32      3.31 o 
  -4   3   6       75.86       83.84      5.68 o 
  -3   3   6      199.62      206.46      8.06 o 
  -2   3   6      120.47      117.52      6.07 o 
  -1   3   6      263.18      255.45      9.00 o 
   0   3   6      743.33      695.30     14.37 o 
   1   3   6        2.26        2.15      3.19 o 
   2   3   6      152.48      151.56      7.56 o 
   3   3   6       78.76       73.97      5.68 o 
   4   3   6       62.08       57.15      5.90 o 
   5   3   6      298.39      326.66     11.65 o 
   6   3   6      100.74       90.45      8.38 o 
   7   3   6       31.39       34.16      5.84 o 
   8   3   6       20.68       13.33      5.12 o 
   9   3   6       65.02       80.67      7.60 o 
  10   3   6      138.85      126.07     10.53 o 
  11   3   6       27.68       18.40      8.04 o 
  12   3   6        7.88       18.07      6.89 o 
  13   3   6        0.25       -1.54      6.17 o 
 -18   4   6        3.32        8.87      5.34 o 
 -17   4   6        3.33        1.10      6.00 o 
 -16   4   6       30.35       33.99      7.33 o 
 -15   4   6       20.13       12.78      6.06 o 
 -14   4   6       53.14       47.11      6.94 o 
 -13   4   6      463.87      450.58     16.13 o 
 -12   4   6      143.49      154.15      9.98 o 
 -11   4   6      140.77      137.89      9.26 o 
 -10   4   6       10.36        2.92      5.34 o 
  -9   4   6        3.04        1.38      4.35 o 
  -8   4   6      215.47      215.84      9.93 o 
  -7   4   6       81.84       77.99      6.39 o 
  -6   4   6        1.59        0.61      3.58 o 
  -5   4   6        2.81        3.03      3.86 o 
  -4   4   6       66.10       74.12      6.50 o 
  -3   4   6       49.51       47.28      5.73 o 
  -2   4   6      298.89      248.88      9.77 o 
  -1   4   6      118.44      112.97      6.95 o 
   0   4   6       16.31       15.81      4.68 o 
   1   4   6       91.83       94.31      6.95 o 
   2   4   6       97.98       97.35      7.39 o 
   3   4   6       38.22       35.04      5.29 o 
   4   4   6      146.78      159.52      9.10 o 
   5   4   6       17.72       22.31      5.23 o 
   6   4   6        3.99        9.36      4.46 o 
   7   4   6      108.99       95.85      8.27 o 
   8   4   6       11.14       13.77      5.51 o 
   9   4   6        0.35       -1.38      5.51 o 
  10   4   6        1.76        8.81      5.07 o 
  11   4   6        0.07        2.20      6.00 o 
  12   4   6       27.96       40.60      7.82 o 
 -17   5   6        0.07        5.51      6.22 o 
 -16   5   6        7.78        5.73      6.55 o 
 -15   5   6       15.96       17.96      7.00 o 
 -14   5   6        7.80       11.35      6.39 o 
 -13   5   6       94.10       90.44      9.37 o 
 -12   5   6      316.83      336.87     14.68 o 
 -11   5   6       18.87       22.14      6.61 o 
 -10   5   6       19.57       18.18      5.51 o 
  -9   5   6       35.22       28.43      6.67 o 
  -7   5   6       12.24       16.31      5.01 o 
  -6   5   6       15.64       18.12      5.23 o 
  -5   5   6       33.32       41.71      5.29 o 
  -4   5   6       13.44       13.28      4.96 o 
  -3   5   6        8.17       13.94      4.35 o 
  -2   5   6      172.64      157.01      9.21 o 
  -1   5   6      180.24      179.41     10.26 o 
   0   5   6      362.68      329.58     13.14 o 
   1   5   6      808.87      776.67     18.95 o 
   2   5   6       55.37       50.69      7.05 o 
   3   5   6        2.86        7.27      4.63 o 
   4   5   6       19.52       13.06      6.00 o 
   5   5   6        4.01       12.78      4.30 o 
   6   5   6       28.50       32.78      5.73 o 
   7   5   6       94.97       96.78      8.93 o 
   8   5   6       59.60       35.37      7.66 o 
   9   5   6       55.59       53.00      8.54 o 
  10   5   6        3.33        6.28      7.11 o 
  11   5   6       23.28       10.91      8.10 o 
 -15   6   6        1.63        4.24      6.33 o 
 -14   6   6       11.45       24.35      7.22 o 
 -13   6   6       24.52       10.52      9.42 o 
 -12   6   6       36.79       36.03      8.04 o 
 -11   6   6       38.62       30.03      8.32 o 
 -10   6   6       37.18       27.88      7.22 o 
  -9   6   6        7.57        5.18      5.51 o 
  -8   6   6       22.71       24.29      6.06 o 
  -7   6   6       35.56       41.98      5.95 o 
  -6   6   6        0.72        0.00      4.68 o 
  -5   6   6        8.73        1.71      5.01 o 
  -4   6   6       13.06       14.54      4.96 o 
  -3   6   6        7.09       14.49      4.85 o 
  -2   6   6        3.26        1.27      5.18 o 
  -1   6   6      113.17      102.97      9.09 o 
   0   6   6       99.46      104.06      8.54 o 
   1   6   6      176.31      189.63     11.69 o 
   2   6   6        5.27        8.21      5.84 o 
   3   6   6        1.31        2.37      4.74 o 
   4   6   6       13.52        8.26      6.28 o 
   5   6   6        3.39        8.10      5.89 o 
   6   6   6       17.73       15.81      6.94 o 
   7   6   6       31.12       34.16      8.04 o 
   8   6   6        2.53        6.94      5.12 o 
   9   6   6        1.98        0.61      6.17 o 
 -12   7   6       29.55       24.84      8.37 o 
 -11   7   6        4.13       -0.61      7.16 o 
 -10   7   6        1.46        8.48      5.95 o 
  -9   7   6        3.96       10.47      6.33 o 
  -8   7   6        5.45       10.19      6.17 o 
  -7   7   6       13.21       16.25      6.33 o 
  -6   7   6       28.21       27.32      7.33 o 
  -5   7   6       10.41       15.26      5.45 o 
  -4   7   6       14.14       19.17      6.72 o 
  -3   7   6        8.72       10.58      5.18 o 
  -2   7   6        0.22       -1.54      6.17 o 
  -1   7   6       26.56       19.34      7.00 o 
   0   7   6       23.19       19.06      7.38 o 
   1   7   6       18.24       12.06      7.22 o 
   2   7   6       18.51       18.73      7.27 o 
   3   7   6        0.08       -0.55      6.00 o 
   4   7   6        4.94        6.78      6.61 o 
   5   7   6        0.70        3.47      6.06 o 
   6   7   6       16.07       17.52      7.05 o 
  -6   8   6        7.52        7.22      6.44 o 
  -5   8   6        0.01       -1.58      6.33 o 
  -4   8   6        1.65       13.05      5.73 o 
  -3   8   6        0.00       -1.67      6.66 o 
  -2   8   6        1.74       -1.80      7.22 o 
  -1   8   6       24.68       38.18      8.98 o 
   0   8   6        3.14       -2.11      8.43 o 
 -20   1   7        5.59        2.31      6.66 o 
 -19   1   7        3.73        8.70      5.62 o 
 -18   1   7      121.65      148.11     10.64 o 
 -17   1   7        0.02        5.67      4.74 o 
 -16   1   7        8.49        4.35      4.63 o 
 -15   1   7       54.77       46.73      6.39 o 
 -14   1   7        0.24        1.10      3.97 o 
 -13   1   7       14.78       12.95      4.19 o 
 -12   1   7       41.00       43.14      5.18 o 
 -11   1   7        5.18        5.12      3.14 o 
 -10   1   7     1422.37     1418.20     21.25 o 
  -9   1   7        0.65        2.59      2.53 o 
  -8   1   7      247.63      270.17      8.72 o 
  -7   1   7      184.62      202.75      7.39 o 
  -6   1   7      923.95     1033.97     15.80 o 
  -5   1   7      458.94      497.10     10.91 o 
  -4   1   7     1938.44     2171.91     22.23 o 
  -3   1   7      172.29      179.47      7.01 o 
  -2   1   7      158.68      198.92      6.95 o 
  -1   1   7       44.69       45.02      4.02 o 
   0   1   7       38.13       22.37      4.02 o 
   1   1   7        7.09        5.84      3.25 o 
   2   1   7      775.21      815.49     15.26 o 
   3   1   7      164.79      154.45      7.78 o 
   4   1   7        6.85        7.77      3.36 o 
   5   1   7      198.81      205.89      9.43 o 
   6   1   7       44.27       48.76      5.90 o 
   7   1   7        0.83       -0.98      3.91 o 
   8   1   7       42.04       44.19      6.17 o 
   9   1   7      108.78      110.84      8.71 o 
  10   1   7       19.77       18.18      5.67 o 
  11   1   7       84.03       91.81      9.09 o 
  12   1   7       33.51       30.19      7.00 o 
  13   1   7        5.58       19.66      5.01 o 
 -20   2   7        4.77       15.64      5.95 o 
 -19   2   7        6.99       14.05      6.33 o 
 -18   2   7        0.00        5.23      5.23 o 
 -17   2   7       29.06       14.21      6.89 o 
 -16   2   7       33.99       37.85      6.00 o 
 -15   2   7       40.27       44.19      6.12 o 
 -14   2   7       14.40       22.14      5.07 o 
 -13   2   7      113.86      113.61      7.61 o 
 -12   2   7       51.45       44.41      6.23 o 
 -11   2   7        2.86        7.38      3.53 o 
 -10   2   7       85.29      103.35      6.83 o 
  -9   2   7       43.74       58.35      5.18 o 
  -8   2   7        7.24        9.36      3.47 o 
  -7   2   7      100.02      100.89      6.01 o 
  -6   2   7      776.81      811.72     14.88 o 
  -5   2   7      106.82      147.61      6.73 o 
  -4   2   7      265.37      304.82      9.22 o 
  -3   2   7     2688.63     2939.06     27.56 o 
  -2   2   7       65.74       72.86      5.46 o 
  -1   2   7       43.53       45.46      4.52 o 
   0   2   7       10.86       10.14      3.36 o 
   1   2   7       17.31       19.94      3.91 o 
   2   2   7      226.17      191.07      8.22 o 
   3   2   7      217.59      248.10      9.82 o 
   4   2   7       11.43       18.12      3.69 o 
   5   2   7       61.12       54.50      6.39 o 
   6   2   7       27.65       26.99      4.74 o 
   7   2   7        0.10        0.39      4.41 o 
   8   2   7       21.03       20.99      5.18 o 
   9   2   7       43.21       52.34      6.39 o 
  10   2   7        6.92       10.63      4.85 o 
  11   2   7        8.17       11.40      5.78 o 
  12   2   7       17.99        5.56      6.50 o 
  13   2   7        1.34       -1.87      7.49 o 
 -19   3   7        0.01        5.34      5.12 o 
 -18   3   7        1.36       -1.42      5.67 o 
 -17   3   7       14.89       17.13      6.67 o 
 -16   3   7      106.78      100.09      8.60 o 
 -15   3   7        9.01        8.21      4.74 o 
 -14   3   7       24.33       20.05      5.78 o 
 -13   3   7        9.36        6.39      5.07 o 
 -12   3   7     1361.48     1414.04     25.25 o 
 -11   3   7       12.57       10.25      5.12 o 
 -10   3   7      200.16      199.37      9.38 o 
  -9   3   7      155.08      169.09      8.71 o 
  -8   3   7      342.51      333.53     10.94 o 
  -7   3   7        2.73        1.43      3.75 o 
  -6   3   7       38.15       39.45      4.41 o 
  -5   3   7       33.49       44.41      4.35 o 
  -4   3   7        0.17       -0.74      2.97 o 
  -3   3   7       80.07       82.24      6.06 o 
  -2   3   7        0.00        0.00      3.36 o 
  -1   3   7      314.73      302.74     10.00 o 
   0   3   7      157.09      153.94      7.67 o 
   1   3   7       90.03       75.96      6.50 o 
   2   3   7       39.26       46.06      5.62 o 
   3   3   7        0.01        3.97      3.64 o 
   4   3   7      162.80      155.74      9.38 o 
   5   3   7       72.49       78.31      7.22 o 
   6   3   7       37.46       32.51      5.73 o 
   7   3   7      219.61      241.60     11.31 o 
   8   3   7      157.82      142.14      9.98 o 
   9   3   7        0.00        5.78      4.74 o 
  10   3   7       69.25       61.16      8.87 o 
  11   3   7        5.03       12.61      5.84 o 
  12   3   7        7.13        0.61      6.28 o 
 -18   4   7        1.55        8.32      5.89 o 
 -17   4   7       13.29        8.98      6.55 o 
 -16   4   7        3.80       10.52      5.07 o 
 -15   4   7       33.35       33.77      7.11 o 
 -14   4   7       17.53       17.35      6.61 o 
 -13   4   7        5.85       11.95      5.89 o 
 -12   4   7       51.92       38.62      7.60 o 
 -11   4   7       69.74       79.68      7.94 o 
 -10   4   7      140.40      165.63      9.10 o 
  -9   4   7      264.86      249.22     11.31 o 
  -8   4   7      297.74      309.14     11.81 o 
  -7   4   7       48.26       39.89      6.17 o 
  -6   4   7        0.24        2.31      3.36 o 
  -5   4   7       19.83       17.79      4.52 o 
  -4   4   7       90.23       87.31      6.67 o 
  -3   4   7        1.19       -0.33      4.08 o 
  -2   4   7      176.17      163.43      8.71 o 
  -1   4   7      110.84      110.48      7.55 o 
   0   4   7       49.40       54.61      6.34 o 
   1   4   7      381.47      381.09     12.93 o 
   2   4   7      107.10      116.37      8.05 o 
   3   4   7        0.69       -1.20      4.79 o 
   4   4   7      151.26      155.98      9.54 o 
   5   4   7      116.37      106.66      8.54 o 
   6   4   7        0.06        1.76      5.01 o 
   7   4   7        6.78        0.00      5.34 o 
   8   4   7       30.94       35.48      6.61 o 
   9   4   7       19.40       20.93      6.72 o 
  10   4   7       13.87       21.65      7.27 o 
  11   4   7        7.82        5.89      6.89 o 
 -16   5   7        1.63       -1.67      6.66 o 
 -15   5   7      109.22      122.13     11.02 o 
 -14   5   7      382.68      402.47     17.66 o 
 -13   5   7      191.63      220.35     12.79 o 
 -12   5   7        1.68       10.91      5.56 o 
 -11   5   7        4.19        2.26      4.57 o 
 -10   5   7      100.27      106.21      8.76 o 
  -9   5   7       28.13       23.08      5.34 o 
  -8   5   7      103.93       95.52      8.43 o 
  -7   5   7       19.42       23.36      5.73 o 
  -6   5   7       17.31       13.55      4.52 o 
  -5   5   7       20.30       25.18      5.67 o 
  -4   5   7        0.51       -0.39      4.63 o 
  -3   5   7        0.02       -1.09      4.35 o 
  -2   5   7        0.00       -1.17      4.68 o 
  -1   5   7       58.00       54.50      7.16 o 
   0   5   7      132.24      148.74      9.37 o 
   1   5   7       11.52        6.06      6.28 o 
   2   5   7       44.83       56.80      6.67 o 
   3   5   7        6.01        8.21      5.23 o 
   4   5   7       28.86       29.75      5.84 o 
   5   5   7        2.05        5.18      5.40 o 
   6   5   7        4.66       12.34      5.29 o 
   7   5   7       20.32       23.36      6.39 o 
   8   5   7        2.94       -1.58      6.33 o 
   9   5   7        1.10        0.00      6.17 o 
  10   5   7       19.34        5.45      7.82 o 
 -14   6   7       47.54       32.29      8.26 o 
 -13   6   7       59.02       63.47      9.53 o 
 -12   6   7       13.31       19.94      6.78 o 
 -11   6   7       29.12       26.99      6.17 o 
 -10   6   7        6.59       12.01      5.89 o 
  -9   6   7        4.69       10.69      5.40 o 
  -8   6   7       39.00       43.52      7.16 o 
  -7   6   7        8.03       12.01      6.06 o 
  -6   6   7       69.78       65.08      7.55 o 
  -5   6   7       27.78       23.36      6.56 o 
  -4   6   7        8.83        5.34      4.90 o 
  -3   6   7        1.23       -1.32      5.29 o 
  -2   6   7        8.95        2.26      6.11 o 
  -1   6   7      257.80      256.43     13.08 o 
   0   6   7      354.28      333.47     15.01 o 
   1   6   7        2.70        8.48      5.78 o 
   2   6   7       37.52       30.96      6.67 o 
   3   6   7       29.76       30.46      6.83 o 
   4   6   7        1.74        7.77      4.96 o 
   5   6   7        1.47       -0.55      6.00 o 
   6   6   7        0.03       -1.50      6.00 o 
   7   6   7        2.40       11.07      5.40 o 
   8   6   7        0.19       -1.21      6.44 o 
 -11   7   7        8.94       13.72      6.50 o 
 -10   7   7        4.15       -1.36      5.45 o 
  -9   7   7        4.34        6.17      6.44 o 
  -8   7   7       61.11       41.82      9.59 o 
  -7   7   7        0.44        0.55      5.95 o 
  -6   7   7        3.68        6.39      6.28 o 
  -5   7   7        0.25        2.09      5.73 o 
  -4   7   7        0.22       -1.34      5.34 o 
  -3   7   7        1.90       -1.53      6.11 o 
  -2   7   7        6.47       -1.05      7.05 o 
  -1   7   7      162.82      162.25     13.12 o 
   0   7   7      105.63      103.01     10.97 o 
   1   7   7       87.06       85.08      9.97 o 
   2   7   7       21.03       13.44      7.55 o 
   3   7   7        1.73       -1.16      6.39 o 
   4   7   7        2.22       -1.75      7.00 o 
 -20   0   8        5.06       11.07      6.39 o 
 -19   0   8        1.83        2.70      5.95 o 
 -18   0   8      103.48       83.66      9.48 o 
 -17   0   8      103.96       99.26      8.98 o 
 -16   0   8       43.88       38.29      6.61 o 
 -15   0   8       77.25       99.64      8.16 o 
 -14   0   8        1.54        2.31      4.30 o 
 -13   0   8      169.90      141.13      8.93 o 
 -12   0   8      891.79      891.75     18.69 o 
 -11   0   8      269.93      241.46      9.66 o 
 -10   0   8        0.78       -0.84      3.36 o 
  -9   0   8      146.00      138.77      6.95 o 
  -8   0   8       87.63       74.70      5.35 o 
  -7   0   8       84.98      103.42      6.12 o 
  -6   0   8     4260.07     4408.13     34.27 o 
  -5   0   8     1111.97     1373.35     18.77 o 
  -4   0   8       61.68       42.88      5.07 o 
  -3   0   8     4830.35     5939.44     39.17 o 
  -2   0   8      109.55      132.67      6.51 o 
  -1   0   8       46.89       48.88      4.90 o 
   0   0   8       29.03       26.89      4.52 o 
   1   0   8      122.05      118.61      6.51 o 
   2   0   8      373.63      367.09     11.22 o 
   3   0   8       82.26       82.73      6.23 o 
   4   0   8       62.34       64.03      6.34 o 
   5   0   8      604.59      662.30     16.65 o 
   6   0   8       24.76       27.93      5.18 o 
   7   0   8       17.75       13.77      5.51 o 
   8   0   8      226.80      211.05     11.64 o 
   9   0   8        2.37        3.25      5.73 o 
  10   0   8       19.94       27.54      5.89 o 
  11   0   8        2.91       12.34      5.07 o 
  12   0   8       19.00       23.58      8.21 o 
 -20   1   8       14.14        7.66      7.11 o 
 -19   1   8       23.81       33.49      7.38 o 
 -18   1   8        5.13        8.70      6.00 o 
 -17   1   8        0.14        4.79      4.35 o 
 -16   1   8       70.59       57.53      6.72 o 
 -15   1   8        2.66       -1.13      4.52 o 
 -14   1   8      110.35       97.90      7.39 o 
 -13   1   8        6.04       11.95      5.07 o 
 -12   1   8     1341.87     1391.48     23.37 o 
 -11   1   8      380.56      384.15     11.99 o 
 -10   1   8      179.91      194.34      8.44 o 
  -9   1   8      131.43      152.20      7.50 o 
  -8   1   8        4.96        7.49      3.42 o 
  -7   1   8        8.17       23.41      3.64 o 
  -6   1   8      302.81      326.66      9.89 o 
  -5   1   8     1834.23     2048.97     23.44 o 
  -4   1   8       13.19       17.41      4.13 o 
  -3   1   8      316.88      334.19      9.78 o 
  -2   1   8       82.14       92.00      5.95 o 
  -1   1   8      117.09      111.50      6.40 o 
   0   1   8       39.78       26.61      5.01 o 
   1   1   8      306.97      285.88     10.05 o 
   2   1   8        6.28        4.13      3.64 o 
   3   1   8       38.75       46.83      5.29 o 
   4   1   8        0.00        5.01      3.80 o 
   5   1   8      230.18      278.74     11.59 o 
   6   1   8        6.97        5.40      4.52 o 
   7   1   8       89.88       85.15      7.99 o 
   8   1   8       81.59       69.66      7.94 o 
   9   1   8      183.09      159.41     11.25 o 
  10   1   8        0.78       -1.51      6.06 o 
  11   1   8        0.73       -1.32      5.29 o 
  12   1   8        0.81       -1.54      6.17 o 
 -20   2   8        0.91        4.24      5.78 o 
 -19   2   8       28.41       17.57      6.83 o 
 -18   2   8       64.62       49.87      8.21 o 
 -17   2   8        2.35       10.91      5.23 o 
 -16   2   8      176.51      150.97     10.75 o 
 -15   2   8        0.00        1.32      4.68 o 
 -14   2   8      118.07      113.17      8.87 o 
 -13   2   8       28.14       31.68      5.95 o 
 -12   2   8      538.30      576.83     15.59 o 
 -11   2   8        2.56       -1.12      4.46 o 
 -10   2   8       38.48       49.09      5.12 o 
  -9   2   8      167.80      145.56      7.67 o 
  -8   2   8      580.08      582.37     13.95 o 
  -7   2   8      424.26      428.05     11.78 o 
  -6   2   8        1.91        8.92      3.47 o 
  -5   2   8        0.60        2.92      3.25 o 
  -4   2   8      942.63      955.63     16.78 o 
  -3   2   8       62.50       60.84      5.46 o 
  -2   2   8      351.69      391.78     11.27 o 
  -1   2   8      466.25      459.31     12.39 o 
   0   2   8       42.76       40.83      4.85 o 
   1   2   8       17.81        9.92      4.35 o 
   2   2   8      583.27      568.35     15.00 o 
   3   2   8      108.55      115.71      7.50 o 
   4   2   8       34.10       39.01      5.29 o 
   5   2   8       83.30       87.57      7.39 o 
   6   2   8        4.71       -1.29      5.18 o 
   7   2   8      105.21       97.12      8.65 o 
   8   2   8       98.63       91.38      8.82 o 
   9   2   8        0.71        0.99      4.41 o 
  10   2   8        7.71       11.02      6.22 o 
  11   2   8        5.15       -1.54      6.17 o 
  12   2   8        7.02       -1.21      6.33 o 
 -19   3   8       21.53       33.33      7.88 o 
 -18   3   8       86.14       81.17      8.60 o 
 -17   3   8        3.84        8.92      5.89 o 
 -16   3   8        0.75       -0.99      4.46 o 
 -15   3   8       43.18       38.07      6.78 o 
 -14   3   8      567.39      544.19     17.36 o 
 -13   3   8      824.42      782.02     20.55 o 
 -12   3   8        5.95       -1.42      5.67 o 
 -11   3   8       22.97       25.12      5.51 o 
 -10   3   8      421.17      457.50     14.09 o 
  -9   3   8        2.10        0.66      3.91 o 
  -8   3   8        4.40       -0.98      3.91 o 
  -7   3   8        1.81        3.75      3.86 o 
  -6   3   8       13.34       15.59      3.42 o 
  -5   3   8      197.97      184.94      8.28 o 
  -4   3   8      210.54      200.19      9.05 o 
  -3   3   8      251.60      240.22      9.66 o 
  -2   3   8       88.10       93.65      6.39 o 
  -1   3   8      171.10      163.32      8.55 o 
   0   3   8      140.97      124.90      8.00 o 
   1   3   8      331.78      351.55     11.98 o 
   2   3   8      277.36      298.99     11.70 o 
   3   3   8       33.72       27.11      6.17 o 
   4   3   8       78.67       73.85      6.89 o 
   5   3   8        3.02       13.88      4.57 o 
   6   3   8        9.97       10.85      5.84 o 
   7   3   8       53.41       47.38      6.50 o 
   8   3   8       10.50       -1.45      5.78 o 
   9   3   8        0.01        4.68      5.51 o 
  10   3   8        0.61       -1.10      5.51 o 
  11   3   8        0.29        1.76      6.39 o 
 -18   4   8       19.79       34.81      6.33 o 
 -17   4   8        5.05       -1.74      6.94 o 
 -16   4   8        7.11        1.05      6.33 o 
 -15   4   8       52.35       39.50      8.04 o 
 -14   4   8       41.76       46.50      7.16 o 
 -13   4   8       22.87        0.00      4.57 o 
 -12   4   8       62.74       77.53      7.55 o 
 -11   4   8      126.38      123.21      8.93 o 
 -10   4   8       81.68       71.31      7.11 o 
  -9   4   8        0.29        1.54      4.63 o 
  -8   4   8       12.30        8.10      4.68 o 
  -7   4   8       65.36       64.64      6.45 o 
  -6   4   8       64.43       62.33      6.23 o 
  -5   4   8       46.22       45.57      5.84 o 
  -4   4   8       49.27       58.19      5.95 o 
  -3   4   8       46.55       46.89      5.68 o 
  -2   4   8      161.83      168.42      9.21 o 
  -1   4   8        5.20       -1.10      4.52 o 
   0   4   8     1333.37     1292.10     24.25 o 
   1   4   8       46.74       51.19      7.05 o 
   2   4   8      196.66      188.30     10.42 o 
   3   4   8       51.84       54.16      7.05 o 
   4   4   8       35.53       31.79      6.83 o 
   5   4   8       16.53       18.95      5.84 o 
   6   4   8       30.35       30.91      6.56 o 
   7   4   8        0.42        9.53      4.63 o 
   8   4   8        3.89       12.17      4.85 o 
   9   4   8       20.43       16.31      6.28 o 
  10   4   8       10.05       10.14      6.83 o 
 -16   5   8       15.97       12.34      7.44 o 
 -15   5   8       88.90      123.66     10.97 o 
 -14   5   8       44.04       65.56      8.32 o 
 -13   5   8       62.78       57.52      8.60 o 
 -12   5   8       64.95       64.80      8.60 o 
 -11   5   8        4.95        7.93      4.41 o 
 -10   5   8        0.34        3.14      4.30 o 
  -9   5   8       29.52       24.02      6.50 o 
  -8   5   8       90.14       76.50      7.72 o 
  -7   5   8       15.54       13.28      5.40 o 
  -6   5   8        0.74        5.29      4.02 o 
  -5   5   8       12.86       14.16      4.74 o 
  -4   5   8        2.14        1.21      4.35 o 
  -3   5   8       28.00       22.64      5.95 o 
  -2   5   8      108.52       94.31      9.09 o 
  -1   5   8      358.61      373.78     14.69 o 
   0   5   8       76.31       96.11      8.49 o 
   1   5   8        0.63        5.67      5.23 o 
   2   5   8      100.56      105.05      9.15 o 
   3   5   8       18.78       23.25      6.50 o 
   4   5   8       56.39       56.15      7.88 o 
   5   5   8       25.53       30.85      7.11 o 
   6   5   8       18.77       28.59      6.22 o 
   7   5   8        0.00        1.10      5.34 o 
   8   5   8        1.91       -1.64      6.55 o 
 -14   6   8        4.60        6.55      6.33 o 
 -13   6   8        0.40        3.41      6.44 o 
 -12   6   8       17.67       19.89      6.22 o 
 -11   6   8        1.60       -1.05      5.95 o 
 -10   6   8        7.45        4.13      5.73 o 
  -9   6   8        0.31        1.49      5.56 o 
  -8   6   8        5.93        6.39      5.40 o 
  -7   6   8       19.39       31.84      6.11 o 
  -6   6   8        0.18       -0.50      4.79 o 
  -5   6   8        6.10        3.80      5.73 o 
  -4   6   8        1.02       -1.53      6.11 o 
  -3   6   8       19.95       20.71      5.56 o 
  -2   6   8       60.38       63.20      9.04 o 
  -1   6   8      137.57      143.00     10.86 o 
   0   6   8       81.40       83.27      8.82 o 
   1   6   8      127.36      122.31     10.69 o 
   2   6   8        0.09       -1.61      6.44 o 
   3   6   8        3.43        9.53      5.01 o 
   4   6   8       25.63       15.92      6.94 o 
   5   6   8        3.53        7.99      6.17 o 
   6   6   8        9.91       20.77      6.28 o 
 -11   7   8        5.12       -1.75      7.00 o 
 -10   7   8        0.08       -1.54      6.17 o 
  -9   7   8       10.15       16.19      6.89 o 
  -8   7   8       10.05       -1.90      7.60 o 
  -7   7   8        1.36       -1.67      6.66 o 
  -6   7   8        4.12        1.65      6.94 o 
  -5   7   8        0.01       -1.65      6.61 o 
  -4   7   8        0.00        0.00      6.00 o 
  -3   7   8        0.00        4.41      6.77 o 
  -2   7   8        0.04        7.16      6.66 o 
  -1   7   8       24.07       27.32      8.32 o 
   0   7   8        6.13       -2.04      8.15 o 
   1   7   8       62.72       52.01      9.81 o 
   2   7   8        0.85       10.02      6.44 o 
   3   7   8        0.21       -1.58      6.33 o 
 -20   1   9       20.88       31.51      8.10 o 
 -19   1   9       12.63       16.14      6.83 o 
 -18   1   9       37.34       40.71      6.89 o 
 -17   1   9        2.09        5.40      5.18 o 
 -16   1   9        0.09        7.77      4.19 o 
 -15   1   9        9.26       15.04      5.23 o 
 -14   1   9      118.65      105.29      8.38 o 
 -13   1   9     1641.34     1646.07     26.69 o 
 -12   1   9        5.44        1.43      5.84 o 
 -11   1   9      522.48      545.50     14.77 o 
 -10   1   9      494.89      506.93     13.71 o 
  -9   1   9       65.71       71.04      5.68 o 
  -8   1   9       54.75       45.02      5.68 o 
  -7   1   9      136.47      135.49      7.11 o 
  -6   1   9       83.68      106.49      6.45 o 
  -5   1   9       51.41       55.38      5.18 o 
  -4   1   9        8.98       -0.55      3.97 o 
  -3   1   9       68.92       51.42      5.13 o 
  -2   1   9      138.74      139.36      7.56 o 
  -1   1   9       43.00       42.65      5.07 o 
   0   1   9       85.30       85.32      6.50 o 
   1   1   9       31.63       21.93      5.45 o 
   2   1   9        7.86       10.36      4.57 o 
   3   1   9      133.10      147.10      8.71 o 
   4   1   9      111.17      134.94      8.54 o 
   5   1   9       73.32       62.99      7.77 o 
   6   1   9       47.44       49.20      6.50 o 
   7   1   9       85.02       89.17      8.21 o 
   8   1   9       30.48       28.98      6.89 o 
   9   1   9      148.44      146.47     11.52 o 
  10   1   9        6.44        9.36      6.28 o 
  11   1   9        0.00       -1.61      6.44 o 
 -19   2   9        0.87       -1.54      6.17 o 
 -18   2   9        2.42        0.55      5.95 o 
 -17   2   9       58.10       75.54      7.55 o 
 -16   2   9        0.11       -0.94      5.18 o 
 -15   2   9       58.63       63.59      7.49 o 
 -14   2   9       27.24       26.55      7.22 o 
 -13   2   9        6.66        3.19      5.29 o 
 -12   2   9      518.51      552.45     16.09 o 
 -11   2   9      701.79      697.78     17.50 o 
 -10   2   9      100.24       88.58      6.78 o 
  -9   2   9       90.04       83.89      6.78 o 
  -8   2   9        5.80        9.14      3.91 o 
  -7   2   9       67.38       81.07      6.78 o 
  -6   2   9       91.04       99.83      6.78 o 
  -5   2   9        2.32       -1.01      4.02 o 
  -4   2   9       93.38       99.55      7.06 o 
  -3   2   9      357.98      360.77     11.55 o 
  -2   2   9        0.18        0.94      3.47 o 
  -1   2   9        0.16       -0.94      3.75 o 
   0   2   9      762.84      700.83     16.79 o 
   1   2   9      180.46      189.24      9.43 o 
   2   2   9      494.92      457.25     14.71 o 
   3   2   9       85.94       88.29      7.99 o 
   4   2   9        0.64        6.72      4.30 o 
   5   2   9       29.29       30.85      6.00 o 
   6   2   9       30.41       28.32      6.28 o 
   7   2   9       43.30       37.19      7.11 o 
   8   2   9       13.78       24.51      5.51 o 
   9   2   9        1.88        6.39      6.00 o 
  10   2   9        3.40       13.61      6.22 o 
  11   2   9        0.00        1.82      6.00 o 
 -19   3   9       20.76       24.73      7.66 o 
 -18   3   9        6.29        4.57      5.95 o 
 -17   3   9       20.39       38.06      7.16 o 
 -16   3   9       29.40       31.84      7.16 o 
 -15   3   9      299.45      272.81     13.68 o 
 -14   3   9      166.11      173.74     10.97 o 
 -13   3   9      141.51      151.39      9.98 o 
 -12   3   9       26.97       15.87      6.83 o 
 -11   3   9       40.27       52.51      6.12 o 
 -10   3   9       45.09       43.97      6.39 o 
  -9   3   9       48.15       53.45      5.62 o 
  -8   3   9      226.88      214.41     10.32 o 
  -7   3   9      101.91      102.75      7.39 o 
  -6   3   9        3.91        3.69      3.97 o 
  -5   3   9      152.48      159.26      8.33 o 
  -4   3   9       23.30       25.40      5.23 o 
  -3   3   9        0.06        2.31      3.58 o 
  -2   3   9        3.31       -0.33      3.86 o 
  -1   3   9        0.00       -1.18      4.74 o 
   0   3   9       62.27       50.64      6.94 o 
   1   3   9      314.17      312.35     12.64 o 
   2   3   9       46.19       40.11      6.34 o 
   3   3   9      121.36      132.58      8.82 o 
   4   3   9       11.48       11.02      5.01 o 
   5   3   9       62.89       72.96      7.11 o 
   6   3   9        5.41       -1.40      5.62 o 
   7   3   9        1.56        6.00      4.90 o 
   8   3   9       14.97       20.71      5.56 o 
   9   3   9       11.49        4.52      6.78 o 
  10   3   9       13.11       14.32      7.60 o 
 -18   4   9       33.40       42.64      7.71 o 
 -17   4   9        0.97        0.00      6.61 o 
 -16   4   9       42.82       50.36      7.38 o 
 -15   4   9       31.45       23.36      7.05 o 
 -14   4   9       37.27       40.49      7.60 o 
 -13   4   9       64.48       70.64      8.49 o 
 -12   4   9        0.03       -0.88      5.01 o 
 -11   4   9        0.24       -1.27      5.07 o 
 -10   4   9        7.78        6.22      4.85 o 
  -9   4   9       27.71       31.40      5.56 o 
  -8   4   9        2.05       -1.17      4.68 o 
  -7   4   9        0.53       -1.07      4.30 o 
  -6   4   9       34.83       31.02      5.62 o 
  -5   4   9        0.05       -1.09      4.35 o 
  -4   4   9       94.15       80.69      7.83 o 
  -3   4   9       54.69       61.93      6.89 o 
  -2   4   9      213.09      200.74     10.81 o 
  -1   4   9      137.66      149.63     10.03 o 
   0   4   9      609.60      574.83     17.70 o 
   1   4   9        7.86        4.13      6.22 o 
   2   4   9      337.76      327.95     13.69 o 
   3   4   9        4.31        0.44      5.40 o 
   4   4   9       14.48       13.06      6.11 o 
   5   4   9        3.20       11.29      4.90 o 
   6   4   9        3.44       -1.60      6.39 o 
   7   4   9        0.65        0.55      5.18 o 
   8   4   9        0.92        3.41      5.95 o 
   9   4   9        0.13       -1.56      6.22 o 
 -16   5   9       20.21       19.17      7.93 o 
 -15   5   9        1.60        7.99      5.51 o 
 -14   5   9        3.68       10.41      6.00 o 
 -13   5   9        7.60        6.83      5.78 o 
 -12   5   9       10.05       19.17      5.45 o 
 -11   5   9       19.16       14.60      6.28 o 
 -10   5   9        0.75       -1.47      5.89 o 
  -9   5   9        2.86       11.90      5.18 o 
  -8   5   9        0.58        3.14      4.24 o 
  -7   5   9       11.17        8.81      5.40 o 
  -6   5   9       15.09        4.35      6.17 o 
  -5   5   9       15.01       18.56      5.73 o 
  -4   5   9        1.66        5.62      4.35 o 
  -3   5   9       76.71       75.00      8.43 o 
  -2   5   9        7.61        6.55      5.95 o 
  -1   5   9       67.98       63.76      8.65 o 
   0   5   9       17.03       22.31      6.45 o 
   1   5   9       24.19       19.17      6.67 o 
   2   5   9       49.95       43.53      7.60 o 
   3   5   9       11.90       22.53      6.33 o 
   4   5   9        0.41        6.22      5.40 o 
   5   5   9        0.28       -1.10      5.73 o 
   6   5   9       21.46       36.36      7.05 o 
   7   5   9        8.13       23.19      5.56 o 
 -13   6   9        0.19       -1.67      6.66 o 
 -12   6   9        0.04       -1.16      5.34 o 
 -11   6   9        5.39       -1.85      7.38 o 
 -10   6   9        0.01       -1.29      5.18 o 
  -9   6   9       16.79       21.98      6.39 o 
  -8   6   9       33.45       23.08      7.38 o 
  -7   6   9       21.52       16.20      7.38 o 
  -6   6   9        0.79        0.00      5.89 o 
  -5   6   9        4.04        5.45      6.17 o 
  -4   6   9        4.76        8.92      5.84 o 
  -3   6   9       50.30       45.45      8.82 o 
  -2   6   9      239.08      278.16     14.18 o 
  -1   6   9      170.44      162.81     11.96 o 
   0   6   9      165.48      153.43     11.85 o 
   1   6   9        4.86       11.73      5.95 o 
   2   6   9        0.02       -1.51      6.06 o 
   3   6   9        3.77        3.42      6.50 o 
   4   6   9       32.90       26.33      8.76 o 
   5   6   9        0.13       -1.75      7.00 o 
  -9   7   9       64.30       60.55      9.26 o 
  -8   7   9        8.24       14.16      6.94 o 
  -7   7   9        0.13        9.91      5.67 o 
  -6   7   9        6.96        7.49      6.50 o 
  -5   7   9        3.55        9.20      6.22 o 
  -4   7   9        5.59       10.91      6.00 o 
  -3   7   9       10.38        6.89      6.89 o 
  -2   7   9        8.75        6.94      6.94 o 
  -1   7   9        9.21        7.66      7.22 o 
   0   7   9        3.89       14.32      6.55 o 
   1   7   9        7.39       15.86      6.55 o 
 -20   0  10        0.51        2.42      6.66 o 
 -19   0  10        1.71       -1.45      5.78 o 
 -18   0  10        0.46        5.29      4.79 o 
 -17   0  10        4.16        8.98      4.57 o 
 -16   0  10        0.50        0.94      4.79 o 
 -15   0  10       45.44       43.64      6.50 o 
 -14   0  10       43.27       58.62      7.00 o 
 -13   0  10      945.93      930.89     21.18 o 
 -12   0  10     1104.90     1087.07     22.32 o 
 -11   0  10     1592.91     1640.94     26.25 o 
 -10   0  10      993.22      967.37     19.65 o 
  -9   0  10        3.73       -0.66      4.13 o 
  -8   0  10      415.56      446.88     12.82 o 
  -7   0  10       76.71       90.00      6.34 o 
  -6   0  10      101.64      113.95      6.95 o 
  -5   0  10      779.65      851.68     17.13 o 
  -4   0  10        2.29       -0.99      3.97 o 
  -3   0  10       10.32       20.93      4.46 o 
  -2   0  10      114.83      107.73      7.06 o 
  -1   0  10       20.11       23.03      5.01 o 
   0   0  10      393.93      427.01     13.65 o 
   1   0  10     1166.64     1206.17     22.34 o 
   2   0  10     1162.44     1226.00     23.27 o 
   3   0  10        0.28       -1.27      5.07 o 
   4   0  10      248.14      282.98     12.47 o 
   5   0  10       32.31       38.29      6.28 o 
   6   0  10      140.88      145.59     10.64 o 
   7   0  10      156.18      162.58     11.36 o 
   8   0  10       13.52       12.01      6.22 o 
   9   0  10        5.52        4.46      6.00 o 
  10   0  10       39.29       37.24      7.00 o 
 -20   1  10        0.51        4.24      6.50 o 
 -19   1  10        0.35       -1.53      6.11 o 
 -18   1  10       33.48       27.82      7.60 o 
 -17   1  10       16.56       18.62      5.78 o 
 -16   1  10        2.44        9.47      4.24 o 
 -15   1  10      195.02      191.03     10.59 o 
 -14   1  10      675.99      680.23     19.14 o 
 -13   1  10     1735.99     1756.78     28.81 o 
 -12   1  10      930.77      983.62     21.07 o 
 -11   1  10      234.61      244.37     11.04 o 
 -10   1  10       64.24       63.37      6.83 o 
  -9   1  10      130.00      136.79      8.05 o 
  -8   1  10       61.98       63.04      5.79 o 
  -7   1  10       25.13       31.29      4.46 o 
  -6   1  10      176.61      180.43      8.99 o 
  -5   1  10      194.52      194.03      9.05 o 
  -4   1  10      149.28      150.83      7.89 o 
  -3   1  10      108.45      113.01      7.17 o 
  -2   1  10       18.81       11.57      5.18 o 
  -1   1  10        0.23       -1.07      4.30 o 
   0   1  10      509.30      525.63     14.98 o 
   1   1  10      287.26      286.53     11.81 o 
   2   1  10       18.12        9.36      6.22 o 
   3   1  10        0.00        1.21      5.07 o 
   4   1  10        3.79        6.66      4.63 o 
   5   1  10       12.26       11.02      5.18 o 
   6   1  10       50.43       48.21      7.00 o 
   7   1  10       38.74       28.81      7.38 o 
   8   1  10       70.32       47.55      9.26 o 
   9   1  10       36.62       39.89      7.66 o 
  10   1  10        0.29        6.55      6.50 o 
 -19   2  10        0.86       -1.85      7.38 o 
 -18   2  10        0.75        2.20      5.34 o 
 -17   2  10       19.79       28.64      6.56 o 
 -16   2  10        6.36        6.39      5.29 o 
 -15   2  10       30.06       26.94      5.78 o 
 -14   2  10       11.52       11.46      5.73 o 
 -13   2  10      308.83      325.80     13.36 o 
 -12   2  10      171.68      179.28     10.20 o 
 -11   2  10       81.00       87.52      7.16 o 
 -10   2  10       28.28       25.95      5.56 o 
  -9   2  10      167.05      164.62      8.66 o 
  -8   2  10       87.95       91.60      6.78 o 
  -7   2  10      536.24      555.47     14.88 o 
  -6   2  10      465.19      484.98     14.10 o 
  -5   2  10        0.49        2.31      3.91 o 
  -4   2  10      255.77      254.43     10.54 o 
  -3   2  10       49.68       53.89      6.06 o 
  -2   2  10      158.95      166.71      8.88 o 
  -1   2  10      545.37      530.00     15.15 o 
   0   2  10      756.95      700.52     17.89 o 
   1   2  10      568.93      553.81     16.37 o 
   2   2  10      370.21      360.65     13.86 o 
   3   2  10        4.19       16.97      5.34 o 
   4   2  10      128.85      146.36      9.65 o 
   5   2  10       12.23       16.08      5.12 o 
   6   2  10        0.18        4.85      5.01 o 
   7   2  10       27.42       39.11      7.22 o 
   8   2  10       24.55       29.47      6.94 o 
   9   2  10       16.74       30.13      7.05 o 
 -18   3  10        4.57        2.31      6.94 o 
 -17   3  10        7.95       -0.55      7.00 o 
 -16   3  10        5.02        1.54      6.17 o 
 -15   3  10      125.67      116.86     10.20 o 
 -14   3  10       18.07       18.34      6.56 o 
 -13   3  10       73.00       69.54      8.38 o 
 -12   3  10       68.04       58.36      8.21 o 
 -11   3  10      196.44      197.78     11.31 o 
 -10   3  10       26.29       22.64      5.62 o 
  -9   3  10       34.71       23.86      5.62 o 
  -8   3  10       61.10       50.64      6.78 o 
  -7   3  10        4.20        0.39      4.52 o 
  -6   3  10       53.66       69.48      6.39 o 
  -5   3  10       15.08       16.31      5.34 o 
  -4   3  10      281.41      265.21     11.43 o 
  -3   3  10        0.25        2.59      4.57 o 
  -2   3  10       24.40        8.98      6.72 o 
  -1   3  10       92.68       94.91      7.77 o 
   0   3  10       52.02       51.24      7.05 o 
   1   3  10      242.53      225.32     12.08 o 
   2   3  10       66.18       66.35      8.27 o 
   3   3  10       78.49       64.86      7.72 o 
   4   3  10       50.26       30.74      7.38 o 
   5   3  10        3.11       -1.39      5.56 o 
   6   3  10       14.70       11.35      6.67 o 
   7   3  10        0.24        2.20      5.89 o 
   8   3  10       21.46       33.33      7.55 o 
   9   3  10       20.09       16.42      8.48 o 
 -17   4  10       37.90       42.59      8.04 o 
 -16   4  10        4.97       -0.55      5.67 o 
 -15   4  10       32.21       33.77      7.00 o 
 -14   4  10        7.31        5.12      5.73 o 
 -13   4  10        8.00        5.89      5.78 o 
 -12   4  10       57.08       41.93      7.00 o 
 -11   4  10       27.44       20.00      6.89 o 
 -10   4  10       32.99       23.30      6.06 o 
  -9   4  10      189.21      191.47     10.81 o 
  -8   4  10        3.09       -1.18      4.74 o 
  -7   4  10       10.87       12.78      4.96 o 
  -6   4  10        0.14       -1.21      4.96 o 
  -5   4  10      169.57      177.56     10.31 o 
  -4   4  10       74.96       69.22      8.10 o 
  -3   4  10       68.46       73.57      7.77 o 
  -2   4  10      640.95      592.86     18.09 o 
  -1   4  10      472.04      433.50     15.91 o 
   0   4  10      193.65      191.26     11.58 o 
   1   4  10        0.47       -1.45      5.78 o 
   2   4  10        0.19       -0.94      4.96 o 
   3   4  10       11.16       16.53      6.17 o 
   4   4  10       18.32       24.35      7.44 o 
   5   4  10        0.03        3.75      5.40 o 
   6   4  10        8.49       11.68      6.17 o 
   7   4  10        1.12       -1.51      6.06 o 
 -15   5  10       15.79       22.97      7.44 o 
 -14   5  10        1.35       -1.54      6.17 o 
 -13   5  10        5.27        9.25      6.66 o 
 -12   5  10        0.47        1.60      5.40 o 
 -11   5  10        2.29       -1.57      6.28 o 
 -10   5  10       50.50       49.42      7.60 o 
  -9   5  10        3.26       -1.53      6.11 o 
  -8   5  10       42.43       45.89      6.94 o 
  -7   5  10       11.02       19.61      6.17 o 
  -6   5  10       32.32       27.77      7.00 o 
  -5   5  10        9.10       21.65      5.18 o 
  -4   5  10       11.35       13.88      5.78 o 
  -3   5  10       12.76       16.75      5.84 o 
  -2   5  10        4.67        3.80      5.56 o 
  -1   5  10        0.66        9.58      5.78 o 
   0   5  10        0.32        3.41      4.85 o 
   1   5  10       51.19       56.09      7.77 o 
   2   5  10        6.00        4.19      5.73 o 
   3   5  10        5.43        5.95      5.56 o 
   4   5  10        4.06        7.88      6.77 o 
   5   5  10       30.14       46.11      8.26 o 
   6   5  10       12.97       22.53      6.72 o 
 -13   6  10        1.22       -1.21      6.77 o 
 -12   6  10        1.47        7.05      5.56 o 
 -11   6  10        7.29        4.57      6.78 o 
 -10   6  10       12.79        8.37      6.89 o 
  -9   6  10        1.50       -1.57      6.28 o 
  -8   6  10       22.52       20.44      8.15 o 
  -7   6  10       20.19       27.16      6.72 o 
  -6   6  10       13.61        8.43      7.27 o 
  -5   6  10        0.04       -1.46      5.84 o 
  -4   6  10        5.88       -1.78      7.11 o 
  -3   6  10        0.33       -1.76      7.05 o 
  -2   6  10        7.07        7.55      6.22 o 
  -1   6  10        0.31        2.70      5.51 o 
   0   6  10        3.12        9.47      5.89 o 
   1   6  10        9.20       19.39      5.73 o 
   2   6  10        0.26        2.92      6.22 o 
   3   6  10       14.96       22.36      6.50 o 
  -7   7  10        0.50        1.21      7.05 o 
  -6   7  10        5.59       -1.87      7.49 o 
  -5   7  10       10.48       12.06      6.67 o 
  -4   7  10        3.28        7.82      7.71 o 
  -3   7  10        8.86        7.27      7.27 o 
 -19   1  11        0.28       -1.65      6.61 o 
 -18   1  11       18.67       17.13      6.39 o 
 -17   1  11        3.05       -1.17      4.68 o 
 -16   1  11       47.71       32.07      7.33 o 
 -15   1  11       20.98       17.30      6.39 o 
 -14   1  11       94.64       99.15      8.38 o 
 -13   1  11      397.58      380.33     15.35 o 
 -12   1  11      390.14      422.48     14.97 o 
 -11   1  11      518.56      519.07     16.14 o 
 -10   1  11       11.21        6.00      5.01 o 
  -9   1  11       37.60       36.42      5.45 o 
  -8   1  11       21.74       22.37      5.01 o 
  -7   1  11        1.13        2.81      4.08 o 
  -6   1  11       86.38       85.98      7.17 o 
  -5   1  11      165.24      150.06      8.82 o 
  -4   1  11        6.49        0.72      4.85 o 
  -3   1  11        2.22        0.72      4.68 o 
  -2   1  11       32.91       39.78      5.40 o 
  -1   1  11        3.32        7.05      5.40 o 
   0   1  11      341.80      291.02     12.97 o 
   1   1  11      353.85      339.78     13.91 o 
   2   1  11      193.22      183.21     11.25 o 
   3   1  11       21.46       27.65      6.39 o 
   4   1  11       84.96       70.70      9.15 o 
   5   1  11        0.38        6.83      4.96 o 
   6   1  11       19.49       16.47      6.33 o 
   7   1  11        0.93       11.95      6.22 o 
   8   1  11        0.10       -1.60      6.39 o 
 -19   2  11       14.99       16.25      7.27 o 
 -18   2  11       17.98       25.06      6.89 o 
 -17   2  11        5.78        3.80      5.29 o 
 -16   2  11        3.14       -1.53      6.11 o 
 -15   2  11       19.49       18.95      6.33 o 
 -14   2  11       13.39       16.19      5.18 o 
 -13   2  11      154.57      145.89     10.42 o 
 -12   2  11      215.26      209.77     11.58 o 
 -11   2  11        0.38        4.08      5.34 o 
 -10   2  11       84.51       81.18      8.16 o 
  -9   2  11       85.32       96.12      7.72 o 
  -8   2  11       44.65       36.70      6.12 o 
  -7   2  11       17.51       14.38      5.18 o 
  -6   2  11       32.80       46.44      6.23 o 
  -5   2  11        0.33       -1.06      4.24 o 
  -4   2  11        0.24        6.61      4.30 o 
  -3   2  11        3.74        0.39      5.01 o 
  -2   2  11      335.48      321.22     12.92 o 
  -1   2  11      800.32      785.82     19.94 o 
   0   2  11        2.05        2.81      5.84 o 
   1   2  11      428.36      433.05     16.29 o 
   2   2  11       48.43       50.74      7.99 o 
   3   2  11       42.08       44.35      7.60 o 
   4   2  11       19.00       24.95      6.61 o 
   5   2  11        4.44        1.54      6.11 o 
   6   2  11        1.00        2.15      5.18 o 
   7   2  11       21.81       37.68      6.78 o 
   8   2  11        9.60       10.69      6.83 o 
 -18   3  11        0.27       -1.57      6.28 o 
 -17   3  11        2.39       13.05      6.06 o 
 -16   3  11        2.52        5.40      5.40 o 
 -15   3  11        7.39        9.80      5.95 o 
 -14   3  11        5.84        5.40      5.89 o 
 -13   3  11        7.66        2.81      6.66 o 
 -12   3  11      482.22      466.28     17.07 o 
 -11   3  11       21.18       22.31      7.00 o 
 -10   3  11        3.18        6.39      5.23 o 
  -9   3  11       71.59       72.85      7.55 o 
  -8   3  11      154.59      119.43      8.66 o 
  -7   3  11       87.85       96.12      7.77 o 
  -6   3  11      106.32      102.96      8.49 o 
  -5   3  11       50.50       67.50      7.16 o 
  -4   3  11       42.64       34.77      6.50 o 
  -3   3  11      131.03       96.31      8.88 o 
  -2   3  11       38.79       31.73      6.89 o 
  -1   3  11       25.87       20.27      7.00 o 
   0   3  11       20.25       29.58      6.34 o 
   1   3  11      116.61      115.20      9.70 o 
   2   3  11        1.37        6.06      4.74 o 
   3   3  11       43.33       46.78      8.10 o 
   4   3  11        4.33       10.69      6.06 o 
   5   3  11        3.80        7.49      5.62 o 
   6   3  11       16.13        5.07      6.94 o 
   7   3  11        0.01        5.89      6.44 o 
 -17   4  11        1.09       12.78      5.89 o 
 -16   4  11        6.92        3.47      6.39 o 
 -15   4  11        0.57        0.55      5.62 o 
 -14   4  11       15.09       20.82      6.33 o 
 -13   4  11       45.64       46.22      7.88 o 
 -12   4  11        0.65       11.90      5.18 o 
 -11   4  11        4.82        9.58      5.89 o 
 -10   4  11       71.66       73.84      8.27 o 
  -9   4  11        0.01        1.82      5.34 o 
  -8   4  11       13.99       18.40      6.00 o 
  -7   4  11       21.35       18.18      6.94 o 
  -6   4  11        4.06        3.97      5.73 o 
  -5   4  11        5.84        9.25      5.34 o 
  -4   4  11       32.55       38.95      6.45 o 
  -3   4  11      172.70      157.98     11.14 o 
  -2   4  11        2.72        1.82      6.17 o 
  -1   4  11       45.05       47.88      7.11 o 
   0   4  11       16.69       13.33      6.39 o 
   1   4  11       31.41       19.17      6.78 o 
   2   4  11        0.63        4.57      5.34 o 
   3   4  11        0.85        6.89      5.23 o 
   4   4  11       17.75       11.02      7.93 o 
   5   4  11        0.58        4.02      6.17 o 
   6   4  11        2.41       -1.79      7.16 o 
 -15   5  11        2.10        7.33      5.78 o 
 -14   5  11       22.88       25.23      7.88 o 
 -13   5  11        2.11        4.52      5.95 o 
 -12   5  11        0.11       -1.64      6.55 o 
 -11   5  11       20.72       23.47      6.94 o 
 -10   5  11      133.77      138.08     10.36 o 
  -9   5  11       41.72       33.72      7.99 o 
  -8   5  11        0.81       -1.65      6.61 o 
  -7   5  11       14.56       16.91      6.94 o 
  -6   5  11       47.10       37.58      7.33 o 
  -5   5  11       32.95       28.15      6.89 o 
  -4   5  11       43.58       42.70      7.60 o 
  -3   5  11        0.68        5.51      4.74 o 
  -2   5  11        2.91        6.61      5.29 o 
  -1   5  11        6.11        5.18      5.78 o 
   0   5  11        1.43        4.79      5.56 o 
   1   5  11        5.71        5.45      6.61 o 
   2   5  11        0.01        2.81      6.00 o 
   3   5  11        1.21       19.77      5.62 o 
   4   5  11        2.21        0.00      6.61 o 
 -11   6  11        1.22        0.61      6.55 o 
 -10   6  11        3.39       -1.64      6.55 o 
  -9   6  11       73.53       81.66     10.63 o 
  -8   6  11        0.47       -1.16      6.61 o 
  -7   6  11       22.86       18.56      6.56 o 
  -6   6  11        9.22       12.28      7.33 o 
  -5   6  11       14.72       19.55      6.28 o 
  -4   6  11       21.14       29.20      6.56 o 
  -3   6  11        0.31        9.03      6.44 o 
  -2   6  11        4.48       -1.74      6.94 o 
  -1   6  11        0.11       12.83      5.67 o 
   0   6  11        0.09       -1.21      5.95 o 
   1   6  11        0.50        3.64      5.78 o 
 -19   0  12       15.74       16.75      7.82 o 
 -18   0  12        6.14       20.93      6.55 o 
 -17   0  12       57.58       52.12      7.93 o 
 -16   0  12        0.28        5.12      4.96 o 
 -15   0  12       15.75       26.77      6.22 o 
 -14   0  12      294.79      292.18     13.68 o 
 -13   0  12       47.89       40.50      7.16 o 
 -12   0  12      185.29      178.57     10.86 o 
 -11   0  12      206.53      219.58     11.20 o 
 -10   0  12       19.42        8.43      5.62 o 
  -9   0  12        6.23        1.93      4.85 o 
  -8   0  12       55.03       66.89      6.45 o 
  -7   0  12      147.27      138.78      9.04 o 
  -6   0  12      100.46       99.16      8.16 o 
  -5   0  12        5.33        4.90      4.19 o 
  -4   0  12        0.65       -1.14      4.57 o 
  -3   0  12        9.33       10.91      5.51 o 
  -2   0  12      388.06      358.75     14.64 o 
  -1   0  12     2625.13     2798.39     36.21 o 
   0   0  12     1408.20     1358.31     26.63 o 
   1   0  12      816.57      922.16     22.48 o 
   2   0  12       15.16        6.89      7.00 o 
   3   0  12       27.65       35.09      6.34 o 
   4   0  12        0.98       -1.72      6.89 o 
   5   0  12        9.14       13.77      5.40 o 
   6   0  12        8.21       18.45      5.56 o 
   7   0  12        1.84        8.81      5.84 o 
 -19   1  12       41.83       51.90      8.92 o 
 -18   1  12       42.78       58.95      8.65 o 
 -17   1  12       10.64       12.50      6.78 o 
 -16   1  12       40.22       27.38      6.67 o 
 -15   1  12      114.46      100.98      9.81 o 
 -14   1  12       56.87       52.23      8.26 o 
 -13   1  12      232.68      228.92     12.41 o 
 -12   1  12      346.56      371.69     14.85 o 
 -11   1  12      105.93      120.77      8.87 o 
 -10   1  12       62.07       90.37      7.11 o 
  -9   1  12       28.54       31.40      5.62 o 
  -8   1  12       72.48       75.39      7.44 o 
  -7   1  12       19.60        6.17      5.34 o 
  -6   1  12       40.90       40.00      6.50 o 
  -5   1  12        3.20        0.00      5.23 o 
  -4   1  12        0.22       -1.28      5.12 o 
  -3   1  12        2.47        5.95      5.01 o 
  -2   1  12        2.22        3.25      6.11 o 
  -1   1  12      158.73      148.98     10.20 o 
   0   1  12       20.41       18.07      7.71 o 
   1   1  12      230.11      224.72     12.69 o 
   2   1  12      258.02      224.48     13.46 o 
   3   1  12       49.06       45.73      8.37 o 
   4   1  12        0.22       -1.05      5.67 o 
   5   1  12        3.85        2.70      5.23 o 
   6   1  12        3.01        7.88      6.83 o 
   7   1  12       23.93       35.70      7.88 o 
 -18   2  12        2.26       -1.46      5.84 o 
 -17   2  12        0.01        4.46      5.01 o 
 -16   2  12        0.11        0.00      5.40 o 
 -15   2  12       69.42       80.12      9.31 o 
 -14   2  12       14.27       11.73      6.22 o 
 -13   2  12       42.27       45.95      7.66 o 
 -12   2  12      234.85      243.92     12.69 o 
 -11   2  12      112.82       92.82      8.98 o 
 -10   2  12       25.58       32.34      6.34 o 
  -9   2  12        3.67        6.22      5.07 o 
  -8   2  12        1.12        1.21      4.85 o 
  -7   2  12       22.97       11.35      6.17 o 
  -6   2  12       80.70       87.13      7.77 o 
  -5   2  12       60.36       61.05      7.44 o 
  -4   2  12      100.19       75.90      8.49 o 
  -3   2  12      403.42      333.75     14.47 o 
  -2   2  12      265.48      253.65     12.53 o 
  -1   2  12       20.33       16.53      7.11 o 
   0   2  12      303.53      271.07     13.96 o 
   1   2  12      106.60      121.26     10.25 o 
   2   2  12       17.59       21.26      6.50 o 
   3   2  12       22.20       24.73      7.66 o 
   4   2  12        6.15        5.78      6.17 o 
   5   2  12        0.34        5.01      6.17 o 
   6   2  12        3.30        2.31      6.94 o 
 -17   3  12       31.61       25.34      8.59 o 
 -16   3  12        0.00        3.36      6.17 o 
 -15   3  12        4.43       10.80      6.11 o 
 -14   3  12      355.89      329.01     16.50 o 
 -13   3  12      209.01      218.22     12.68 o 
 -12   3  12      169.60      160.17     11.25 o 
 -11   3  12        0.46        4.19      5.78 o 
 -10   3  12      181.87      162.89     10.97 o 
  -9   3  12       46.33       49.59      7.55 o 
  -8   3  12       18.87       11.84      5.95 o 
  -7   3  12      101.09      106.32      9.15 o 
  -6   3  12        7.04        5.62      5.34 o 
  -5   3  12       16.85       12.17      5.73 o 
  -4   3  12        1.46        8.32      5.40 o 
  -3   3  12        4.46        5.34      4.74 o 
  -2   3  12        0.87        1.38      4.79 o 
  -1   3  12       20.51       11.62      6.56 o 
   0   3  12       77.53       58.85      9.31 o 
   1   3  12        3.98        5.95      5.78 o 
   2   3  12        6.07        6.66      6.28 o 
   3   3  12        0.24        6.39      5.56 o 
   4   3  12       24.62       21.15      7.77 o 
   5   3  12        0.39        4.68      5.78 o 
 -16   4  12        0.34       -1.82      7.27 o 
 -15   4  12        7.06       11.62      6.28 o 
 -14   4  12       13.46       11.73      6.78 o 
 -13   4  12        2.39       -1.68      6.72 o 
 -12   4  12        0.91       -1.51      6.06 o 
 -11   4  12       19.56       21.92      6.83 o 
 -10   4  12       37.91       43.80      7.88 o 
  -9   4  12      204.91      221.58     12.41 o 
  -8   4  12        0.90       -1.49      5.95 o 
  -7   4  12      103.68       86.03      8.76 o 
  -6   4  12       28.60       22.86      6.61 o 
  -5   4  12       14.69        9.09      5.84 o 
  -4   4  12        1.72        2.42      4.85 o 
  -3   4  12       12.57       -0.50      6.39 o 
  -2   4  12       11.78       14.87      5.67 o 
  -1   4  12        5.24       20.77      5.51 o 
   0   4  12        8.86        7.27      6.78 o 
   1   4  12       21.26       13.94      7.49 o 
   2   4  12       41.59       41.60      8.32 o 
   3   4  12        5.06        3.47      7.05 o 
   4   4  12       22.42       26.33      7.93 o 
 -13   5  12       14.38       13.05      8.04 o 
 -12   5  12       54.32       64.57      9.53 o 
 -11   5  12       14.33       23.08      7.00 o 
 -10   5  12        1.63       -1.71      6.83 o 
  -9   5  12      137.47      111.18     10.91 o 
  -8   5  12       22.81       21.92      6.78 o 
  -7   5  12        0.32       -1.62      6.50 o 
  -6   5  12        0.22       -1.47      5.89 o 
  -5   5  12       22.53       38.23      7.60 o 
  -4   5  12        0.22        4.30      5.89 o 
  -3   5  12       14.79       16.75      6.89 o 
  -2   5  12        7.79       -1.60      6.39 o 
  -1   5  12        0.04       -1.64      6.55 o 
   0   5  12        0.94       -0.55      6.55 o 
   1   5  12        2.80        9.42      5.89 o 
   2   5  12        5.78       10.30      6.61 o 
  -9   6  12        1.95       12.12      6.72 o 
  -8   6  12        0.00       -0.61      6.00 o 
  -7   6  12        0.38        2.37      6.61 o 
  -6   6  12        1.06       -1.78      7.11 o 
  -5   6  12       12.82       -1.79      7.16 o 
  -4   6  12        1.46       -1.60      6.39 o 
  -3   6  12       44.02       56.80      9.42 o 
 -18   1  13        3.48       11.90      5.89 o 
 -17   1  13        2.58       -1.46      5.84 o 
 -16   1  13       34.38       22.81      7.44 o 
 -15   1  13       14.11       30.19      6.22 o 
 -14   1  13      171.68      155.10     12.19 o 
 -13   1  13       17.76       11.57      6.67 o 
 -12   1  13       27.40       31.24      6.17 o 
 -11   1  13       28.27       27.66      6.11 o 
 -10   1  13       14.88       13.28      5.29 o 
  -9   1  13       69.84       69.49      7.05 o 
  -8   1  13        0.45        0.44      5.67 o 
  -7   1  13       27.16       31.95      6.72 o 
  -6   1  13        0.89        0.83      5.01 o 
  -5   1  13        2.13        2.59      5.23 o 
  -4   1  13        4.73        0.88      5.23 o 
  -3   1  13        0.38        1.76      5.45 o 
  -2   1  13        2.60       -1.57      6.28 o 
  -1   1  13        0.97        5.56      6.39 o 
   0   1  13       27.56       34.82      6.94 o 
   1   1  13       33.17       31.68      8.10 o 
   2   1  13      130.66      133.78     11.02 o 
   3   1  13        2.98        5.89      6.39 o 
   4   1  13        3.87       -1.64      6.55 o 
   5   1  13        1.59       -1.68      6.72 o 
 -17   2  13        2.17        6.44      6.39 o 
 -16   2  13        2.11       -1.71      6.83 o 
 -15   2  13        6.66       -1.75      7.00 o 
 -14   2  13       25.69       16.03      6.94 o 
 -13   2  13      169.23      194.52     12.24 o 
 -12   2  13        3.46       -1.54      6.17 o 
 -11   2  13      133.03      126.79     10.25 o 
 -10   2  13        0.77        1.38      5.67 o 
  -9   2  13       11.06        0.88      6.28 o 
  -8   2  13       69.63       69.76      7.77 o 
  -7   2  13       12.08       13.77      5.45 o 
  -6   2  13       20.36       20.82      5.51 o 
  -5   2  13        4.96        2.26      5.84 o 
  -4   2  13        1.67       -1.43      5.73 o 
  -3   2  13        3.99        5.95      5.62 o 
  -2   2  13       18.50       22.48      6.50 o 
  -1   2  13      100.20       95.13      9.92 o 
   0   2  13      524.30      547.16     18.79 o 
   1   2  13      101.78       89.72     11.30 o 
   2   2  13        2.17       13.27      6.77 o 
   3   2  13        0.09       -1.89      7.55 o 
   4   2  13        5.04       -1.82      7.27 o 
   5   2  13        0.12       -1.43      5.73 o 
 -16   3  13       32.44       35.97      7.93 o 
 -15   3  13        0.06       11.90      6.00 o 
 -14   3  13       47.40       61.82      9.53 o 
 -13   3  13       51.90       46.56      8.87 o 
 -12   3  13      107.45      110.50     10.47 o 
 -11   3  13       42.71       34.05      7.60 o 
 -10   3  13        0.02        6.88      5.12 o 
  -9   3  13       37.55       31.35      6.89 o 
  -8   3  13        0.91        2.86      5.34 o 
  -7   3  13        2.10       -1.47      5.89 o 
  -6   3  13       29.64       20.38      6.28 o 
  -5   3  13        0.00       10.96      4.79 o 
  -4   3  13        3.31        7.22      5.34 o 
  -3   3  13       12.13        7.33      6.28 o 
  -2   3  13        0.04        4.46      5.51 o 
  -1   3  13       61.74       56.64      9.31 o 
   0   3  13        0.26       -1.79      7.16 o 
   1   3  13       11.45        5.95      7.11 o 
   2   3  13        9.52        8.43      6.67 o 
   3   3  13       34.48       37.90      9.14 o 
   4   3  13        4.37        1.21      7.05 o 
 -15   4  13       42.76       45.62      8.37 o 
 -14   4  13       59.12       40.00     10.03 o 
 -13   4  13        4.66        8.54      7.22 o 
 -12   4  13       27.19       34.98      7.27 o 
 -11   4  13       61.21       64.03      9.09 o 
 -10   4  13        0.29        7.44      5.89 o 
  -9   4  13       13.00        7.88      6.83 o 
  -8   4  13        0.12       -1.50      6.00 o 
  -7   4  13       30.54       23.74      6.50 o 
  -6   4  13        0.65       -0.50      6.89 o 
  -5   4  13        6.15       14.49      5.62 o 
  -4   4  13        1.50       -1.05      6.61 o 
  -3   4  13        6.39        8.98      6.94 o 
  -2   4  13        1.27        0.00      6.72 o 
  -1   4  13        6.53        8.26      6.83 o 
   0   4  13        9.36       -2.05      8.21 o 
   1   4  13       48.91       50.74      9.31 o 
   2   4  13       46.06       50.02      9.09 o 
 -12   5  13       42.64       49.80      8.76 o 
 -11   5  13       20.50       26.17      7.49 o 
 -10   5  13       13.07        8.21      6.61 o 
  -9   5  13       15.94       20.77      6.78 o 
  -8   5  13        7.42        4.02      6.89 o 
  -7   5  13        0.00        6.83      4.63 o 
  -6   5  13        6.45       -1.39      5.56 o 
  -5   5  13       21.80       32.50      7.82 o 
  -4   5  13        5.60        0.00      7.05 o 
  -3   5  13        2.46       12.83      6.33 o 
  -2   5  13        2.71        4.74      5.84 o 
  -1   5  13        8.39       10.25      7.38 o 
 -17   0  14        1.30       -1.62      6.50 o 
 -16   0  14       50.45       56.75      8.98 o 
 -15   0  14        0.18        1.10      6.17 o 
 -14   0  14        1.06       -1.67      6.66 o 
 -13   0  14      107.13      116.35     10.64 o 
 -12   0  14       24.32       16.86      6.39 o 
 -11   0  14       37.73       31.95      7.11 o 
 -10   0  14        3.05        3.80      5.51 o 
  -9   0  14        1.56        0.50      5.51 o 
  -8   0  14      195.94      184.36     11.08 o 
  -7   0  14       18.38       21.26      7.22 o 
  -6   0  14      175.64      156.65     10.70 o 
  -5   0  14      232.72      248.49     13.02 o 
  -4   0  14       90.82      102.06      8.87 o 
  -3   0  14       24.70       20.22      6.94 o 
  -2   0  14        0.69       10.85      6.22 o 
  -1   0  14      129.50      120.88     11.08 o 
   0   0  14      224.37      204.61     13.18 o 
   1   0  14       49.48       66.94      8.32 o 
   2   0  14        7.64        3.91      7.00 o 
   3   0  14        8.28       -1.98      7.93 o 
   4   0  14       13.88       23.74      8.48 o 
 -17   1  14        3.53        7.77      6.89 o 
 -16   1  14        3.31        5.73      6.55 o 
 -15   1  14       56.88       72.29      8.87 o 
 -14   1  14      124.20      146.56     11.08 o 
 -13   1  14        0.18       -1.69      6.77 o 
 -12   1  14       58.43       52.73      8.21 o 
 -11   1  14       12.24        7.82      5.95 o 
 -10   1  14       21.00       18.73      6.28 o 
  -9   1  14      176.56      173.69     11.03 o 
  -8   1  14      154.02      156.13     11.03 o 
  -7   1  14       11.84       14.98      7.00 o 
  -6   1  14       37.46       43.14      7.00 o 
  -5   1  14        4.23        9.47      6.06 o 
  -4   1  14        3.97       -1.51      6.06 o 
  -3   1  14       10.82        6.33      6.55 o 
  -2   1  14       54.27       49.81      9.04 o 
  -1   1  14        2.65       -1.62      6.50 o 
   0   1  14        7.77       17.41      7.11 o 
   1   1  14      103.71      114.08     10.69 o 
   2   1  14       16.24       28.92      7.55 o 
   3   1  14        5.31        2.97      6.89 o 
 -16   2  14        7.76       10.63      7.38 o 
 -15   2  14        5.88        2.26      7.22 o 
 -14   2  14       18.21       31.40      6.94 o 
 -13   2  14       28.44       28.26      7.60 o 
 -12   2  14        0.27        4.19      6.00 o 
 -11   2  14        7.92        3.53      6.22 o 
 -10   2  14       79.23       83.32      8.54 o 
  -9   2  14        2.21        6.39      5.01 o 
  -8   2  14       14.17       12.67      6.39 o 
  -7   2  14       48.59       39.39      7.93 o 
  -6   2  14        3.05       -1.68      6.72 o 
  -5   2  14       16.70       23.52      6.33 o 
  -4   2  14       32.14       41.70      7.49 o 
  -3   2  14        1.49       -1.71      6.83 o 
  -2   2  14      203.79      209.66     13.51 o 
  -1   2  14      123.89      114.92     11.63 o 
   0   2  14        0.88       -1.96      7.82 o 
   1   2  14       15.97       25.34      7.99 o 
   2   2  14       55.88       62.53      9.92 o 
   3   2  14        0.00        3.64      7.00 o 
 -15   3  14       78.27       83.21     10.19 o 
 -14   3  14        2.94        1.16      7.16 o 
 -13   3  14       36.09       58.56      8.21 o 
 -12   3  14       46.57       66.44      8.82 o 
 -11   3  14      113.48      131.17     10.69 o 
 -10   3  14       17.35        8.98      6.56 o 
  -9   3  14       21.68       24.02      6.72 o 
  -8   3  14       23.38       33.66      7.16 o 
  -7   3  14        4.54        7.77      6.39 o 
  -6   3  14        3.88        2.04      6.39 o 
  -5   3  14        3.98        2.09      6.22 o 
  -4   3  14        5.21       -1.78      7.11 o 
  -3   3  14        5.41       14.98      6.89 o 
  -2   3  14        0.05       -1.58      6.33 o 
  -1   3  14        6.14        8.37      7.16 o 
   0   3  14        7.78        2.86      6.89 o 
   1   3  14        2.60       13.60      6.77 o 
 -13   4  14       54.10       64.63      9.92 o 
 -12   4  14        0.23       -1.96      7.82 o 
 -11   4  14       56.60       82.70      9.92 o 
 -10   4  14        2.15        3.97      7.38 o 
  -9   4  14        0.52       -1.61      6.44 o 
  -8   4  14       22.53       -1.83      7.33 o 
  -7   4  14        3.67        3.91      6.83 o 
  -6   4  14        2.28        0.00      7.11 o 
  -5   4  14       11.99        6.72      7.27 o 
  -4   4  14       69.35       68.66      9.53 o 
  -3   4  14        0.77       -1.82      7.27 o 
  -2   4  14       18.04       19.33      8.04 o 
  -1   4  14       51.02       47.99      9.09 o 
  -7   5  14        0.62        4.30      6.39 o 
  -6   5  14        0.20        7.33      6.66 o 
 -16   1  15       21.34       17.02      8.10 o 
 -15   1  15        1.03       -1.71      6.83 o 
 -14   1  15        3.74       17.63      6.11 o 
 -13   1  15       89.68      119.64     10.58 o 
 -12   1  15        3.25       16.74      5.78 o 
 -11   1  15        0.07       -1.47      5.89 o 
 -10   1  15       14.16       17.24      6.22 o 
  -9   1  15       18.85       17.57      6.39 o 
  -8   1  15       60.46       67.88      8.93 o 
  -7   1  15        5.22        6.17      6.55 o 
  -6   1  15        2.78       -1.65      6.61 o 
  -5   1  15        0.31       -1.91      7.66 o 
  -4   1  15        8.34       16.86      7.22 o 
  -3   1  15        0.61       -1.85      7.38 o 
  -2   1  15       57.09       55.48      8.93 o 
  -1   1  15       53.26       49.04      9.31 o 
   0   1  15       22.68       23.25      8.37 o 
   1   1  15       19.70       13.77      8.70 o 
 -15   2  15       11.42       20.55      7.77 o 
 -14   2  15       22.63       11.13      8.87 o 
 -13   2  15       22.24       32.01      7.33 o 
 -12   2  15        9.33        2.26      6.78 o 
 -11   2  15        4.46       14.82      5.45 o 
 -10   2  15        0.04       -1.56      6.22 o 
  -9   2  15        4.70        1.05      7.22 o 
  -8   2  15       99.04       90.99      9.86 o 
  -7   2  15        1.68        4.79      6.72 o 
  -6   2  15        6.18        8.54      7.11 o 
  -5   2  15       13.21       11.29      7.27 o 
  -4   2  15        1.17       -1.83      7.33 o 
  -3   2  15        0.40       -1.10      7.27 o 
  -2   2  15       11.05       18.12      8.04 o 
  -1   2  15        2.63       -1.69      6.77 o 
   0   2  15        4.90        1.21      7.38 o 
 -13   3  15        4.25       14.43      6.72 o 
 -12   3  15        3.04        6.44      6.06 o 
 -11   3  15       17.32       24.84      7.88 o 
 -10   3  15       39.04       43.30      8.10 o 
  -9   3  15       10.94        1.71      7.49 o 
  -8   3  15       29.44       33.66      6.45 o 
  -7   3  15        2.17       -1.90      7.60 o 
  -6   3  15        0.04        1.10      7.11 o 
  -5   3  15        4.85        4.52      7.11 o 
  -4   3  15        1.13       -1.71      6.83 o 
  -3   3  15       19.10       26.88      8.32 o 
  -2   3  15        7.68        5.34      7.93 o 
  -1   3  15       10.24       35.42      7.71 o 
 -10   4  15        1.39       -1.93      7.71 o 
  -9   4  15        1.68        5.45      7.16 o 
  -8   4  15        6.08        9.64      6.55 o 
  -7   4  15        0.48       -1.65      6.61 o 
  -6   4  15        1.73        1.21      6.66 o 
  -5   4  15        4.86       -0.61      7.27 o 
 -14   0  16        7.35       15.09      7.11 o 
 -13   0  16        0.24        5.89      6.72 o 
 -12   0  16        0.29        9.25      5.78 o 
 -11   0  16        2.42        6.83      6.94 o 
 -10   0  16        6.00        7.33      6.33 o 
  -9   0  16       19.67       12.28      8.37 o 
  -8   0  16       73.47       51.14      9.59 o 
  -7   0  16       84.62       56.76      9.53 o 
  -6   0  16        4.87        7.27      6.28 o 
  -5   0  16        5.00       18.67      7.38 o 
  -4   0  16        0.57        6.89      7.05 o 
  -3   0  16       16.24       22.81      9.20 o 
  -2   0  16       51.67       59.17     10.08 o 
 -14   1  16        0.59       -1.93      7.71 o 
 -13   1  16        0.09        4.74      6.22 o 
 -12   1  16        5.58       -0.61      6.66 o 
 -11   1  16        4.65        8.59      5.73 o 
 -10   1  16        4.67        1.16      6.72 o 
  -9   1  16       21.86        9.59      7.55 o 
  -8   1  16       29.23       26.39      8.10 o 
  -7   1  16       23.15       13.50      9.14 o 
  -6   1  16        3.53       -1.10      7.55 o 
  -5   1  16        6.16        0.00      6.89 o 
  -4   1  16        4.43       -1.93      7.71 o 
  -3   1  16        8.14        0.61      7.82 o 
  -2   1  16       10.60       24.73      8.32 o 
 -12   2  16       45.52       37.85      7.60 o 
 -11   2  16        7.51        2.37      6.61 o 
 -10   2  16        0.46        1.76      6.94 o 
  -9   2  16        0.18       -1.97      7.88 o 
  -8   2  16        5.88        6.94      7.38 o 
  -7   2  16        9.74        5.23      8.48 o 
  -6   2  16       11.90       20.99      8.32 o 
  -5   2  16        0.74        8.26      6.94 o 
  -4   2  16        0.36        2.37      7.11 o 
  -3   2  16       69.38       80.23     10.30 o 
  -9   3  16        6.54        4.90      8.37 o 
  -8   3  16       35.41       43.19      8.65 o 
  -7   3  16        5.02        4.85      7.82 o 
                                                 
